# Supplementary material for: CP204L Is a Multifunctional Protein of African Swine Fever Virus That Interacts with the VPS39 Subunit of the Homotypic Fusion and Vacuole Protein Sorting Complex and Promotes Lysosome Clustering
Source: J Virol. 2023 Feb 1;97(2):e01943-22. doi: 10.1128/jvi.01943-22 (PMC9972913; doi:10.1128/jvi.01943-22)
Supplement: Supplemental file 2 — Data Set S1. Download jvi.01943-22-s0002.xlsx, XLSX file, 0.6 MB [file jvi.01943-22-s0002.xlsx]

## Sheet: Legend
	Dataset S1 Proteomics data
A	All PPIs identified in mock- and virus-infected WSL cells expressing CP204L-GFP and GFP under the following conditions: (1) CP204L-GFP without infection (mock), (2) CP204L-GFP with ASFV infection, (3) GFP without infection, and (4) GFP with ASFV infection.
B	List of significantly (adjusted p-value < 0.01) enriched GO terms among identifed host protein interactors of ASFV-CP204L (see Table S1A). Overrepresentation analysis and GO terms clustering analysis were performed using the R packages clusterProfiler (v.4.2.2) and rrvgo (v.1.6.0), respectively.
C	List of selected CP204L interacting proteins: host protiens involved in vesicular transport and ASFV proteins. Protein abundances are reported as iBAQ values.
D	Proteomic validation of VPS39 knockout and analysis of changes of ASFV protein levels between VPS39-KO and CTRL-KO cells at 8, 24, and 48 hours postinfection.

## Sheet: S1A
				log2 protein abundance																log2 fold change difference in protein abundance
				(1) CP204L-GFP without infection				(2) CP204L-GFP with ASFV infection				(3) GFP without infection			(4) GFP with ASFV infection					with ASFV infection	without infection		CP204L-GFP with vs. without ASFV infection
Protein prey	Gene prey	Description prey		rep. 1	rep. 2	rep. 3	rep. 4	rep. 1	rep. 2	rep. 3	rep. 4	rep. 1	rep. 2	rep. 3	rep. 1	rep. 2	rep. 3	rep. 4		CP204L vs GFP	CP204L vs GFP		t-test q-value	log2 fold change	IBAQ	log10 IBAQ
ENSSSCP00000005101	ENSSSCG00000004731	VPS39 subunit of HOPS complex - VGNC Symbol VGNC:94854		21.553	22.2428	23.0114	23.0672	20.7025	22.7894	22.5823	21.9762	NA	NA	NA	NA	NA	9.68124	12.3447		10.9996	NA		0.676343	-0.456021	3518800	6.54639
ENSSSCP00000073271	ENSSSCG00000007845	ubiquinol-cytochrome c reductase core protein 2 - VGNC Symbol VGNC:94729		19.2373	19.5487	19.4112	19.4692	18.914	19.5369	19.4843	19.5222	13.8851	12.01	14.1651	14.734	13.592	NA	13.1539		5.53773	6.06322		0.871592	-0.0522408	623220	5.79464
ENSSSCP00000025247	ENSSSCG00000012325	structural maintenance of chromosomes 1A - VGNC Symbol VGNC:93236		16.9512	17.0971	16.7975	17.0915	16.5645	16.6752	16.1489	16.7133	11.1873	12.0747	13.3201	12.3232	NA	11.7726	NA		4.47758	4.7903		0.0857005	-0.458859	67194	4.82733
ENSSSCP00000044214	ENSSSCG00000010214	cyclin dependent kinase 1 - NCBI gene (formerly Entrezgene) 100155762		18.4458	18.8342	19.0393	18.6708	19.0292	19.3512	19.1681	19.4332	15.0653	15.5159	15.0169	15.1183	14.7541	NA	14.6795		4.39479	3.54814		0.0785584	0.497886	534740	5.72814
CAD2068455	CAD2068455	CP204L CDS [African swine fever virus] Bait		22.6893	22.239	21.8433	23.0789	23.7689	24.8502	25.1488	24.7618	NA	NA	NA	20.6906	20.1715	19.8252	20.3091		4.38334	NA		NA	NA	19348000	7.28664
ENSSSCP00000035382	ENSSSCG00000036724	crystallin alpha B - VGNC Symbol VGNC:87013		20.363	20.6847	20.1408	20.7864	19.6315	20.1504	20.7837	20.5378	16.5932	16.795	17.7418	17.5619	14.4812	15.8042	15.885		4.34279	3.45041		0.685777	-0.21787	2000900	6.30123
ENSSSCP00000017885	ENSSSCG00000016877	nicotinamide nucleotide transhydrogenase - HGNC:7863		18.985	18.9999	19.1711	19.0402	17.7236	18.4174	19.0349	19.0142	13.2088	14.0166	15.8232	14.7383	13.432	NA	14.6523		4.27333	4.69953		0.350734	-0.501515	317420	5.50163
ENSSSCP00000027504	ENSSSCG00000022005	sideroflexin 3 - VGNC Symbol VGNC:92785		18.5056	17.8963	18.3152	17.6227	17.6127	19.0491	18.0704	18.3071	13.7164	13.3853	13.6004	14.6128	NA	NA	13.4276		4.23967	4.51761		0.813084	0.174853	291300	5.46434
ENSSSCP00000066842	ENSSSCG00000009898	GCN1 activator of EIF2AK4 - VGNC Symbol VGNC:88390		25.5512	25.8077	25.791	25.6343	25.0491	25.6134	26.0961	25.7809	22.0716	23.3523	22.4726	22.9969	21.0136	20.3631	21.2298		4.234	3.06388		0.892823	-0.061192	1887600	6.27591
ENSSSCP00000018537	ENSSSCG00000017489	proteasome 26S subunit non-ATPase 3 - VGNC Symbol VGNC:91922		17.2034	17.7275	17.7492	17.2633	17.4888	17.3092	17.8926	17.9085	13.765	13.0742	14.5325	15.3968	13.6725	11.1909	NA		4.22967	3.69528		0.671672	0.163907	145830	5.16385
ENSSSCP00000037472	ENSSSCG00000010204	BicC family RNA binding protein 1 - VGNC Symbol VGNC:85817		16.6496	17.5764	17.3279	16.7743	15.5841	15.3058	14.9684	15.1821	14.8319	15.2287	14.9586	11.0423	NA	NA	NA		4.21775	2.0757		NA	NA	71589	4.85485
ENSSSCP00000068280	ENSSSCG00000015336	solute carrier family 25 member 13 - VGNC Symbol VGNC:92992		19.3971	19.6431	19.4878	19.5064	18.6592	19.5999	20.5545	19.6477	15.3576	16.1616	NA	15.7875	15.046	NA	NA		4.19857	3.74904		0.890951	0.106713	299980	5.47709
ENSSSCP00000026414	ENSSSCG00000024655	prohibitin 2 - VGNC Symbol VGNC:91369		19.0558	16.9146	17.9099	18.1952	18.9163	17.1286	17.6181	18.1867	12.7865	13.7159	14.334	14.4574	NA	13.1592	NA		4.15408	4.40677		0.965483	-0.0564528	207580	5.31719
ENSSSCP00000007303	ENSSSCG00000006848	solute carrier family 25 member 24 - VGNC Symbol VGNC:93001		18.8472	19.191	19.102	19.0506	18.2508	18.9952	19.1582	18.8633	NA	NA	14.863	NA	NA	NA	14.7023		4.1146	4.18467		0.534444	-0.230817	179000	5.25285
ENSSSCP00000011319	ENSSSCG00000010625	structural maintenance of chromosomes 3 - VGNC Symbol VGNC:93239		17.2678	17.3697	17.4019	16.8824	16.0503	16.905	15.8576	16.4949	NA	NA	12.5648	12.5308	NA	NA	12.0511		4.03603	4.66565		NA	NA	80365	4.90507
ENSSSCP00000071961	ENSSSCG00000014280	of 2 Hsap:RAD50 double strand break repair protein - HGNC:9816		16.2395	16.6918	16.3465	16.2514	14.9654	15.3373	15.6648	16.4496	NA	12.9062	12.918	11.6402	NA	NA	NA		3.96408	3.47023		0.184933	-0.77804	30514	4.4845
ENSSSCP00000060242	ENSSSCG00000012459	apolipoprotein O like - HGNC:24009		17.4837	17.5697	16.3965	16.3659	17.2676	18.1803	16.3659	17.4339	12.8119	NA	13.6004	12.9562	NA	13.8607	NA		3.90349	3.74781		0.699982	0.357961	257980	5.41159
ENSSSCP00000051172	ENSSSCG00000040634	endoplasmic reticulum protein 44 - VGNC Symbol VGNC:87783		19.2351	19.7247	18.8596	19.6165	18.7661	19.4584	20.3458	19.4121	15.7409	16.5189	16.2179	15.1369	16.0867	NA	15.7555		3.83591	3.19979		0.856122	0.136619	231950	5.36539
CAD2068454	CAD2068454	CP2475L CDS [African swine fever virus]		11.561	12.3804	11.6788	11.9771	20.8126	19.6659	21.7195	21.6196	10.2739	NA	12.1652	18.5281	16.9855	16.2677	16.9896		3.76164	0.679768		NA	NA	186110	5.26977
ENSSSCP00000052651	ENSSSCG00000009668	clusterin - VGNC Symbol VGNC:86790		17.0545	17.024	17.1033	17.0089	17.3091	17.6117	18.0137	17.9235	14.3585	16.0143	15.5461	NA	NA	NA	13.9587		3.75577	1.74134		NA	NA	161990	5.20949
ENSSSCP00000065643	ENSSSCG00000024564	inner membrane mitochondrial protein - VGNC Symbol VGNC:89124		19.0111	19.3607	18.6006	19.2059	18.8713	19.2818	18.8	19.2636	15.2684	15.155	15.6535	16.231	15.4965	14.6698	14.9385		3.7202	3.68558		0.982045	0.00959826	336210	5.52661
ENSSSCP00000011182	ENSSSCG00000010495	aldehyde dehydrogenase 18 family member A1 - VGNC Symbol VGNC:85237		17.6277	18.282	17.6675	17.9882	17.0534	17.6806	17.2732	17.5113	14.8281	13.3961	15.2349	15.5994	13.5608	NA	12.2993		3.55978	3.40501		0.155884	-0.511743	165240	5.21812
ENSSSCP00000052886	ENSSSCG00000005403	structural maintenance of chromosomes 2 - VGNC Symbol VGNC:93238		16.9325	17.8465	17.0286	17.3517	17.6957	17.3364	17.1263	18.2182	12.4216	13.4578	13.272	14.843	12.8679	NA	14.4146		3.55229	4.23938		0.591513	0.3043	77262	4.88797
ENSSSCP00000070801	ENSSSCG00000013017	EH domain containing 1 - VGNC Symbol VGNC:87595		18.3289	18.4085	18.3592	18.4979	17.8396	17.9248	18.0105	18.0115	14.7785	14.4444	15.1895	15.4703	14.5393	NA	13.343		3.4957	3.59447		0.0338	-0.45202	168080	5.22552
ENSSSCP00000003724	ENSSSCG00000003433	procollagen-lysine 2-oxoglutarate 5-dioxygenase 1 - VGNC Symbol VGNC:91566		17.9654	18.0639	18.164	17.9219	17.8056	17.8922	18.6474	18.3534	14.0225	12.6048	15.6531	16.1832	13.7179	NA	14.1359		3.49564	3.93532		0.705124	0.145823	178280	5.2511
ENSSSCP00000066087	ENSSSCG00000017168	septin 9 - VGNC Symbol VGNC:92726		18.1672	16.9672	17.8289	17.8335	17.7091	17.2672	17.1431	17.3894	14.2226	14.5256	13.9629	14.7231	14.1974	13.181	14.0997		3.32689	3.46214		0.521209	-0.322024	98601	4.99388
ENSSSCP00000014484	ENSSSCG00000013630	dynamin 2 - VGNC Symbol VGNC:87381		18.3877	17.8844	18.1837	18.1803	17.4121	17.9942	18.2913	18.1839	14.6964	13.3908	15.2025	15.5284	NA	14.3401	14.1713		3.29048	3.72912		0.637441	-0.188664	134180	5.12769
ENSSSCP00000014954	ENSSSCG00000014063	sideroflexin 1 - VGNC Symbol VGNC:92783		18.428	18.8588	18.5327	18.4665	18.1683	18.7911	18.4324	18.4131	NA	15.1237	14.7889	15.0955	14.9208	15.4713	NA		3.2887	3.61516		0.686739	-0.120231	455960	5.65893
ENSSSCP00000033838	ENSSSCG00000011731	structural maintenance of chromosomes 4 - VGNC Symbol VGNC:93240		15.7491	16.7805	16.3467	16.2598	16.0099	16.7009	16.8336	17.1964	11.5492	13.0322	13.7497	14.1427	12.7336	NA	13.5874		3.19731	3.507		0.481614	0.401192	56761	4.75405
ENSSSCP00000026257	ENSSSCG00000027946	major vault protein - VGNC Symbol VGNC:90491		18.8692	17.4366	18.0219	18.0742	19.3028	18.0263	17.3596	18.1786	16.0885	16.2138	16.1631	16.452	15.2085	13.1665	15.4438		3.14917	1.94536		NA	NA	194110	5.28805
ENSSSCP00000017323	ENSSSCG00000016349	NADH:ubiquinone oxidoreductase subunit A10 - VGNC Symbol VGNC:96435		18.5434	18.9399	18.7581	18.7437	17.8976	19.0175	18.9835	18.7578	15.3382	14.7679	14.6349	15.9464	15.0555	15.4345	15.6736		3.13662	3.83256		0.879208	-0.0821133	273600	5.43712
ENSSSCP00000022897	ENSSSCG00000028197	phosphofructokinase liver type - VGNC Symbol VGNC:91337		18.8985	19.2117	18.8885	19.0308	18.3187	19.0701	19.3256	19.0239	15.8937	14.8883	16.4778	16.701	15.8107	14.3538	16.3557		3.12927	3.25413		0.872815	-0.0728111	290890	5.46373
ENSSSCP00000053326	ENSSSCG00000040738	dynein cytoplasmic 1 heavy chain 1 - HGNC:2961		18.9698	19.1709	19.0868	19.0579	18.4924	19.1211	19.2107	19.2853	15.6395	15.6183	16.2881	16.5828	15.9104	15.6582	15.5541		3.10103	3.22275		0.906401	-0.0439482	96452	4.98431
CAD2068405	CAD2068405	F317L CDS [Africanswine fever virus]		NA	NA	NA	10.3081	17.4285	17.5724	19.0426	19.2152	NA	NA	NA	16.4306	15.1242	14.0944	15.3358		3.06843	NA		NA	NA	182180	5.2605
ENSSSCP00000004854	ENSSSCG00000004499	ATP synthase F1 subunit alpha - NCBI gene (formerly Entrezgene) 100157880		19.8214	19.3255	19.5621	19.6394	19.4392	19.1816	19.5002	19.4238	17.0256	16.5174	17.0651	17.6556	16.9557	13.6876	17.0065		3.05986	2.71777		0.348379	-0.20092	799650	5.9029
ENSSSCP00000012037	ENSSSCG00000011290	HIG1 hypoxia inducible domain family member 1A - HGNC:29527		17.4835	17.6196	17.2398	17.608	17.7132	18.2637	17.0595	17.5155	NA	NA	NA	14.6401	14.5182	NA	NA		3.05877	NA		NA	NA	501460	5.70024
ENSSSCP00000011378	ENSSSCG00000010679	eukaryotic translation initiation factor 3 subunit A - VGNC Symbol VGNC:87615		17.5534	16.5216	17.1079	17.7697	16.9652	16.062	16.6028	16.55	13.8372	NA	13.7715	13.4919	NA	NA	NA		3.05315	3.43378		0.236029	-0.693142	50729	4.70526
CAD2068423	CAD2068423	M448R CDS [Africanswine fever virus]		NA	NA	NA	NA	18.1895	19.115	19.4315	19.4253	NA	NA	NA	17.017	16.4563	14.3283	16.2038		3.03898	NA		NA	NA	42030	4.62356
ENSSSCP00000069219	ENSSSCG00000010290	mitochondrial calcium uniporter - VGNC Symbol VGNC:90085		16.372	16.867	16.341	16.3767	15.8342	15.9915	17.2535	16.8386	NA	NA	NA	13.4498	NA	NA	NA		3.02968	NA		0.990257	-0.00972366	52456	4.7198
ENSSSCP00000067929	ENSSSCG00000001862	electron transfer flavoprotein subunit alpha - VGNC Symbol VGNC:87801		17.4893	17.2453	17.5772	17.2871	15.9723	16.0489	17.4663	17.411	NA	14.0998	16.3123	14.9919	NA	NA	12.448		3.00462	2.19363		0.350302	-0.675122	239680	5.37963
ENSSSCP00000029813	ENSSSCG00000022725	flotillin 1 - VGNC Symbol VGNC:88158		17.724	17.4625	17.7549	18.0523	17.6201	17.3071	16.8979	17.4385	NA	16.2402	15.9138	NA	NA	NA	14.324		2.99185	1.67145		0.208262	-0.432539	102000	5.0086
ENSSSCP00000070597	ENSSSCG00000012172	acyl-CoA thioesterase 9 - VGNC Symbol VGNC:85019		17.5935	17.8997	17.621	17.6483	17.307	17.8105	17.7522	17.3699	14.3579	13.8076	14.032	14.8066	14.3861	14.7336	14.4265		2.97171	3.62477		0.630014	-0.130688	173860	5.2402
ENSSSCP00000016267	ENSSSCG00000015340	asparagine synthetase (glutamine-hydrolyzing) - NCBI gene (formerly Entrezgene) 100312961		18.2743	17.7876	17.3714	17.548	18.1224	17.271	17.5317	17.9971	14.7608	13.7737	15.3966	14.993	NA	14.1527	15.1851		2.95361	3.10163		0.978608	-0.0147676	193940	5.28767
ENSSSCP00000023826	ENSSSCG00000008452	leucine rich pentatricopeptide repeat containing - VGNC Symbol VGNC:89824		17.3942	17.3398	16.7176	16.6971	17.3263	17.1025	17.766	17.7274	13.1815	13.6977	15.1349	15.493	NA	NA	13.568		2.95007	3.03244		0.303839	0.443381	57882	4.76254
ENSSSCP00000017010	ENSSSCG00000016057	signal transducer and activator of transcription 1 - VGNC Symbol VGNC:95523		17.6639	17.9715	18.0187	17.8639	16.941	17.3478	18.2423	17.6126	14.7464	12.8371	15.0517	15.3828	NA	NA	13.8095		2.93979	3.66776		0.489703	-0.343564	205720	5.31328
ENSSSCP00000049531	ENSSSCG00000031918	cytochrome c1 - VGNC Symbol VGNC:87126		19.7714	19.9533	19.804	19.8716	19.4577	19.3378	19.8151	19.8604	NA	NA	16.5708	16.6878	NA	NA	NA		2.92991	3.27928		0.321923	-0.232336	470250	5.67233
ENSSSCP00000048224	ENSSSCG00000034927	of 2 Hsap:eukaryotic translation initiation factor 3 subunit C - HGNC:3279		18.1738	16.911	17.5444	17.5184	17.635	17.2268	17.1183	16.9213	14.9304	14.9862	15.0364	14.9108	NA	NA	13.6969		2.92153	2.55256		0.555822	-0.311542	92183	4.96465
ENSSSCP00000061164	ENSSSCG00000013054	atlastin GTPase 3 - VGNC Symbol VGNC:85629		18.5174	17.9716	19.111	18.2027	18.1793	18.1002	19.5115	19.2746	NA	16.314	NA	15.8491	NA	NA	NA		2.9173	2.13672		0.701303	0.315699	130010	5.11398
ENSSSCP00000018153	ENSSSCG00000017136	tubulin folding cofactor D - VGNC Symbol VGNC:93785		17.454	17.87	17.4052	17.0439	16.9782	17.0765	17.5114	17.2268	14.8185	14.762	15.4669	14.508	14.2155	NA	14.1359		2.91175	2.42745		0.49693	-0.245	51408	4.71103
ENSSSCP00000012379	ENSSSCG00000011616	COPI coat complex subunit gamma 1 - VGNC Symbol VGNC:86897		18.6187	18.0563	18.1374	18.3683	18.458	18.0662	18.3337	18.5506	14.3904	15.6774	16.1424	16.4021	15.2977	14.5474	15.5637		2.89936	2.89176		0.861622	0.0569415	184900	5.26694
ENSSSCP00000024920	ENSSSCG00000028227	ribophorin II - VGNC Symbol VGNC:95471		17.4976	17.7138	17.7034	17.4118	16.9867	17.1438	18.2515	17.9934	14.3554	13.7777	15.8026	15.0777	NA	NA	14.3353		2.88735	2.93642		0.982906	0.0121965	107410	5.03104
ENSSSCP00000064499	ENSSSCG00000010866	saccharopine dehydrogenase (putative) - NCBI gene (formerly Entrezgene) 100512485		18.492	18.7	17.9835	18.2753	17.7916	18.5539	18.141	17.9794	16.3254	15.2313	15.1296	15.2605	15.3285	NA	15.1195		2.88027	2.80059		0.53092	-0.246249	238430	5.37736
ENSSSCP00000033469	ENSSSCG00000004651	galactokinase 2 - HGNC:4119		17.2829	17.5816	17.4603	17.7873	17.0807	17.2383	17.0446	17.4051	NA	15.0545	14.9694	14.6912	13.987	NA	NA		2.85306	2.51609		0.154194	-0.335865	40363	4.60598
ENSSSCP00000070612	ENSSSCG00000034019	ATP synthase membrane subunit f - VGNC Symbol VGNC:97036		17.6696	18.2755	18.335	18.0784	17.4778	17.796	17.7968	17.9302	NA	NA	15.2004	14.9068	NA	NA	NA		2.8434	2.88928		0.275328	-0.339442	560480	5.74856
ENSSSCP00000063772	ENSSSCG00000012880	carnitine palmitoyltransferase 1A - VGNC Symbol VGNC:86964		18.3401	18.615	18.566	18.3879	18.174	18.8322	18.8019	18.7719	16.543	16.1492	15.8559	16.9418	15.5451	15.9188	14.9785		2.79894	2.29455		0.586608	0.167747	185720	5.26886
CAD2068404	CAD2068404	A137R CDS [Africanswine fever virus]		NA	13.7653	NA	13.2528	20.5633	22.1823	23.4887	22.6179	NA	NA	NA	19.7254	19.3535	19.0724	19.5586		2.78556	NA		NA	NA	3080800	6.48866
ENSSSCP00000007635	ENSSSCG00000007173	isocitrate dehydrogenase (NAD(+)) 3 non-catalytic subunit beta - NCBI gene (formerly Entrezgene) 733641		18.012	17.9956	17.2269	17.456	16.9985	18.298	17.6293	17.5618	13.923	14.2672	14.9575	15.3851	NA	14.9574	14.1784		2.78162	3.29002		0.938743	-0.0507073	194940	5.2899
ENSSSCP00000041838	ENSSSCG00000010340	peroxiredoxin like 2A - VGNC Symbol VGNC:91892		18.335	18.2546	18.5814	18.0018	17.3279	17.7937	17.7387	18.2838	NA	NA	15.3968	16.3484	NA	NA	13.6662		2.7787	2.89639		0.208259	-0.507176	379240	5.57891
ENSSSCP00000000432	ENSSSCG00000000405	of 1 Hsap:ATP synthase F1 subunit beta - HGNC:830		20.2051	19.8919	20.1141	20.2063	19.7727	19.4992	19.5143	19.9219	17.677	17.3914	17.9681	17.408	17.1517	15.7559	17.3308		2.76545	2.42553		0.0668315	-0.427335	815080	5.9112
ENSSSCP00000046691	ENSSSCG00000039647	eukaryotic translation initiation factor 3 subunit F - VGNC Symbol VGNC:87618		13.9613	12.5567	13.3877	NA	16.8494	16.4082	16.5311	16.3234	NA	NA	NA	13.8341	NA	NA	NA		2.69395	NA		0.0348235	3.03222	35650	4.55206
ENSSSCP00000033611	ENSSSCG00000011662	COPI coat complex subunit beta 2 - VGNC Symbol VGNC:86896		17.2728	17.0973	17.3313	17.4481	17.1809	16.6859	17.415	17.4329	NA	15.3832	14.4195	14.8338	NA	NA	14.1447		2.68942	2.38604		0.763783	-0.108688	83942	4.92398
ENSSSCP00000013421	ENSSSCG00000012623	solute carrier family 25 member 5 - VGNC Symbol VGNC:93022		19.3148	19.6134	19.4301	19.7322	18.8145	19.9801	19.5255	19.7877	NA	16.5709	16.511	16.1711	16.7586	17.691	16.7348		2.68804	2.98169		0.993517	0.00429392	465920	5.66831
ENSSSCP00000070461	ENSSSCG00000009594	serine palmitoyltransferase long chain base subunit 1 - VGNC Symbol VGNC:93439		15.4594	16.4722	15.6816	15.9201	15.2765	15.6827	16.9584	16.6604	NA	NA	NA	13.4972	NA	NA	NA		2.64728	NA		0.764118	0.261179	8048.2	3.9057
ENSSSCP00000025749	ENSSSCG00000015930	dehydrogenase/reductase 9 - VGNC Symbol VGNC:95822		16.6982	16.9487	17.3202	17.2207	16.1655	16.6031	16.5257	16.5928	NA	NA	NA	13.8466	NA	NA	NA		2.62521	NA		0.0710968	-0.575161	31676	4.50073
CAD2068393	CAD2068393	A224L CDS [Africanswine fever virus]		NA	NA	NA	NA	18.616	19.6692	20.073	19.5721	NA	NA	NA	16.6389	16.8989	16.4528	17.4555		2.62105	NA		NA	NA	325790	5.51294
ENSSSCP00000022764	ENSSSCG00000024168	aminoacyl tRNA synthetase complex interacting multifunctional protein 1 - VGNC Symbol VGNC:85202		18.2127	19.0566	18.7356	18.7926	17.9515	18.943	19.0306	18.8492	15.8053	16.6887	16.2812	16.1888	15.908	16.585	15.6255		2.61674	2.44094		0.992024	-0.00577068	199660	5.30029
ENSSSCP00000053665	ENSSSCG00000017694	acetyl-CoA carboxylase alpha - VGNC Symbol VGNC:84997		17.9858	18.509	18.4992	18.3517	17.8363	18.5156	19.0292	18.7617	15.5519	14.742	15.5631	16.5001	16.438	15.5872	15.2596		2.58948	3.05079		0.707001	0.199269	134330	5.12817
ENSSSCP00000017284	ENSSSCG00000036274	UDP glucuronosyltransferase 1 family polypeptide A6 - NCBI gene (formerly Entrezgene) 100152603		17.5131	18.3359	18.2149	18.2208	17.2817	17.6075	18.8201	18.2139	15.0866	14.4332	15.4077	15.8991	NA	NA	14.884		2.58924	3.09536		0.905725	-0.0903878	131260	5.11813
ENSSSCP00000062278	ENSSSCG00000016061	myosin IB - VGNC Symbol VGNC:96429		16.1157	17.5715	17.2564	17.0666	14.8944	16.5799	17.0267	17.5007	NA	13.4378	14.0992	14.9404	13.2801	NA	13.6066		2.55805	3.23405		NA	NA	32259	4.50865
ENSSSCP00000036235	ENSSSCG00000003042	descr. not available		18.1209	17.5758	18.009	18.0952	18.4455	18.2596	18.0884	17.6609	15.8259	15.9584	16.3811	16.0985	15.4821	15.4112	15.3958		2.5167	1.89509		NA	NA	298890	5.47551
ENSSSCP00000022001	ENSSSCG00000023371	EH domain containing 2 - VGNC Symbol VGNC:87596		16.1251	16.744	16.8895	17.0799	15.8181	15.8469	16.5587	16.7577	NA	NA	NA	13.7331	NA	NA	NA		2.51221	NA		0.397281	-0.464316	65320	4.81505
ENSSSCP00000041267	ENSSSCG00000036659	nipsnap homolog 2 - HGNC:4179		18.664	19.192	19.0305	18.9493	18.0637	19.0911	19.2	18.874	NA	NA	15.2946	16.3059	NA	NA	NA		2.50128	3.66434		0.779806	-0.151773	335900	5.52621
ENSSSCP00000054948	ENSSSCG00000005614	niban apoptosis regulator 2 - VGNC Symbol VGNC:90741		17.1972	17.7536	17.4505	17.5565	16.774	17.3199	17.985	17.5102	NA	14.2779	13.8583	14.9013	NA	NA	NA		2.49601	3.42139		NA	NA	72132	4.85813
CAD2068410	CAD2068410	K205R CDS [Africanswine fever virus]		NA	NA	NA	NA	17.9155	17.9457	18.4322	18.1698	NA	NA	NA	17.5393	14.7112	15.0852	15.2421		2.47133	NA		NA	NA	181330	5.25847
ENSSSCP00000014907	ENSSSCG00000014020	calnexin - VGNC Symbol VGNC:86167		18.7702	18.9478	18.7523	18.8221	18.6607	18.3672	19.529	18.2857	NA	15.4903	17.4947	17.1387	NA	NA	15.3528		2.46486	2.33059		0.842554	-0.112474	53974	4.73218
ENSSSCP00000054054	ENSSSCG00000016406	extended synaptotagmin 2 - VGNC Symbol VGNC:87797		24.2338	25.0339	24.5702	25.411	23.3247	24.9147	24.5591	24.4866	19.7744	20.724	21.9125	21.9547	22.1071	21.5449	21.8644		2.45349	4.0086		0.518831	-0.490961	4508700	6.65405
ENSSSCP00000002634	ENSSSCG00000002433	proteasome 26S subunit ATPase 1 - VGNC Symbol VGNC:91912		17.0362	17.5439	17.2617	17.3279	16.4947	16.6519	17.9423	17.54	14.3078	14.3104	15.9157	15.7197	13.938	14.4862	14.7335		2.43788	2.44778		0.852117	-0.13518	158280	5.19943
ENSSSCP00000009137	ENSSSCG00000008571	hydroxyacyl-CoA dehydrogenase trifunctional multienzyme complex subunit alpha - VGNC Symbol VGNC:88772		18.8762	18.6575	18.91	19.0652	18.6531	18.6309	18.3932	18.69	15.8795	15.6126	16.3172	17.007	15.9689	15.4664	16.2805		2.41113	2.94078		0.135652	-0.285419	169780	5.22989
ENSSSCP00000043108	ENSSSCG00000051359	nipsnap homolog 1 - HGNC:7827		18.7025	19.3117	18.9468	19.1442	18.0687	19.3311	18.7818	18.8975	16.7936	16.7058	15.9985	16.1767	16.1863	17.2651	15.8189		2.40803	2.52699		0.630123	-0.25651	370760	5.56909
ENSSSCP00000052481	ENSSSCG00000039843	importin 9 - VGNC Symbol VGNC:95913		17.1946	17.4427	17.1496	16.83	16.7761	17.2555	17.7048	17.9545	NA	NA	15.0206	15.8349	14.2056	NA	NA		2.40242	2.13357		0.611509	0.268514	48712	4.68764
ENSSSCP00000040247	ENSSSCG00000039480	ER lipid raft associated 2 - VGNC Symbol VGNC:95586		17.058	16.4006	16.1617	16.5358	16.9583	16.3315	16.818	17.0433	NA	13.5381	14.3204	14.5229	14.3188	NA	NA		2.36699	2.60977		0.574792	0.248788	102860	5.01225
ENSSSCP00000056763	ENSSSCG00000001518	inositol 1 4 5-trisphosphate receptor type 3 - VGNC Symbol VGNC:89254		18.8723	19.479	19.2302	19.0331	18.7357	19.0933	19.5352	19.4135	16.1514	NA	17.1303	17.4392	16.2599	17.9342	15.7776		2.34172	2.5128		0.929225	0.0407906	46405	4.66656
ENSSSCP00000011005	ENSSSCG00000010320	voltage dependent anion channel 2 - NCBI gene (formerly Entrezgene) 397659		19.6747	18.8252	19.4622	19.5133	19.3104	19.3357	19.5785	19.7589	17.2778	17.0082	17.5348	17.699	17.1971	16.3291	17.4226		2.33392	2.09526		0.759684	0.12702	1086500	6.03603
ENSSSCP00000026903	ENSSSCG00000022790	sorting nexin 2 - VGNC Symbol VGNC:93312		17.8013	17.7806	17.7325	17.7428	17.9941	17.5015	17.4887	17.2414	15.2537	15.3388	15.4394	15.7485	14.83	NA	15.0987		2.33069	2.42032		0.452211	-0.207853	133310	5.12486
ENSSSCP00000062900	ENSSSCG00000015030	dihydrolipoamide S-acetyltransferase - VGNC Symbol VGNC:87325		18.2756	16.6913	17.3045	17.5844	18.2079	17.2836	17.358	17.9089	15.5156	15.2817	NA	15.6803	15.1765	NA	15.3219		2.2967	2.06526		0.769272	0.225705	123010	5.08994
ENSSSCP00000025588	ENSSSCG00000024752	aldehyde dehydrogenase 4 family member A1 - VGNC Symbol VGNC:85240		19.15	19.856	19.3048	19.503	18.8442	19.5254	19.6699	19.4555	17.2287	16.5757	17.387	17.7881	16.5564	17.5808	16.3981		2.2929	2.38963		0.864129	-0.0797048	288860	5.46069
ENSSSCP00000032416	ENSSSCG00000046387	proteasome 26S subunit non-ATPase 2 - NCBI gene (formerly Entrezgene) 100627568		18.8803	19.1211	19.0452	18.8925	18.7662	18.3304	19.3309	19.3237	15.9804	17.0018	17.4174	17.872	16.2861	15.4706	17.0164		2.27657	2.18491		NA	NA	NA	NA
ENSSSCP00000062933	ENSSSCG00000008569	hydroxyacyl-CoA dehydrogenase trifunctional multienzyme complex subunit beta - NCBI gene (formerly Entrezgene) 397017		16.8157	16.4875	16.6572	16.6552	16.9492	16.7167	16.4873	16.8548	NA	15.0504	14.0425	14.8314	14.0101	NA	14.6535		2.25367	2.10746		0.660395	0.0980878	142550	5.15397
ENSSSCP00000000101	ENSSSCG00000000097	of 1 Hsap:translocase of outer mitochondrial membrane 22 - HGNC:18002		19.9257	19.9687	20.0859	20.0829	19.713	19.6382	20.2952	19.6513	NA	NA	17.6121	17.5838	NA	NA	NA		2.24061	2.40372		0.505384	-0.191404	1352500	6.13114
ENSSSCP00000026071	ENSSSCG00000025534	chromosome segregation 1 like - VGNC Symbol VGNC:96039		18.0898	18.4228	18.4312	18.4275	17.8877	17.9303	18.5421	18.2638	14.8136	15.8477	17.3095	17.0021	15.655	16.0367	15.0518		2.21959	2.35251		0.545578	-0.186849	107970	5.0333
ENSSSCP00000072125	ENSSSCG00000025881	pyruvate dehydrogenase E1 subunit beta - VGNC Symbol VGNC:91269		18.7158	18.9239	18.7399	19.0255	18.5252	18.9459	19.1464	19.0595	17.0846	16.545	16.8924	17.0066	16.709	16.9004	16.1889		2.21803	2.01059		0.835448	0.0680118	387100	5.58782
ENSSSCP00000005280	ENSSSCG00000004908	lectin mannose binding 1 - VGNC Symbol VGNC:89748		17.8416	18.2164	18.0742	17.9227	17.8225	17.5397	18.2892	18.0627	NA	17.0864	16.774	16.3822	NA	NA	15.0601		2.20738	1.0835		NA	NA	145210	5.162
ENSSSCP00000011432	ENSSSCG00000010723	acyl-CoA dehydrogenase short/branched chain - VGNC Symbol VGNC:97863		19.3284	19.7615	19.4084	19.6457	19.063	19.411	19.2222	19.5895	17.4812	17.7638	17.6155	17.7771	16.9074	17.408	16.3965		2.19921	1.91581		NA	NA	395420	5.59706
ENSSSCP00000009107	ENSSSCG00000026465	BRISC and BRCA1 A complex member 2 - VGNC Symbol VGNC:85739		17.5396	17.4392	17.9109	17.8161	17.6281	17.7069	17.5687	17.7568	15.9634	NA	16.3767	15.9835	14.5422	15.8859	NA		2.19456	1.50642		NA	NA	180690	5.25693
ENSSSCP00000000949	ENSSSCG00000000886	solute carrier family 25 member 3 - VGNC Symbol VGNC:93007		20.5944	20.8849	20.6998	20.7614	20.3004	20.996	21.5942	21.117	18.1063	18.4264	18.7521	19.3379	18.6527	18.506	18.8017		2.17731	2.30687		0.588282	0.266737	1725000	6.23679
ENSSSCP00000051264	ENSSSCG00000039235	proteasome 26S subunit ATPase 4 - VGNC Symbol VGNC:91915		17.9767	17.953	18.1019	17.966	17.8824	17.8746	18.5785	18.4954	15.5051	14.8075	16.3602	16.6381	15.6373	NA	15.8336		2.17141	2.44179		0.541051	0.208326	241070	5.38214
ENSSSCP00000033190	ENSSSCG00000032081	NADH:ubiquinone oxidoreductase core subunit S3 - VGNC Symbol VGNC:90651		17.3254	17.494	17.4572	17.39	17.2622	17.49	18.0176	17.4249	15.0749	15.5339	16.4098	16.1962	14.7854	NA	15.1592		2.16841	1.74378		NA	NA	71836	4.85634
CAD2068488	CAD2068488	E423R CDS [Africanswine fever virus]		12.2346	NA	NA	NA	16.083	16.5268	17.5369	17.3281	NA	NA	NA	14.723	NA	NA	NA		2.14573	NA		NA	NA	37966	4.57939
ENSSSCP00000039009	ENSSSCG00000008068	isoleucyl-tRNA synthetase 1 - HGNC:5330		19.0042	19.0833	18.9417	18.9331	18.9773	19.1216	19.1456	18.8908	17.853	17.2202	17.3363	17.7447	17.2725	15.0496	17.5083		2.14008	1.52076		NA	NA	206650	5.31524
ENSSSCP00000036377	ENSSSCG00000005038	proteasome 26S subunit ATPase 6 - VGNC Symbol VGNC:91917		18.9884	18.8734	18.8293	18.8109	18.5931	18.4644	19.2584	19.01	16.9695	16.0336	17.0661	17.6348	16.7014	15.5661	16.8982		2.13134	2.18574		0.906544	-0.0440116	431980	5.63546
ENSSSCP00000005486	ENSSSCG00000005105	mitochondrial ribosomal protein L46 - VGNC Symbol VGNC:90370		15.5572	15.7261	15.1579	14.8648	16.3218	NA	NA	NA	NA	NA	14.7522	13.6883	14.6936	NA	NA		2.13086	0.574266		NA	NA	36231	4.55908
ENSSSCP00000068686	ENSSSCG00000021821	myosin IC - VGNC Symbol VGNC:90526		18.6957	19.2391	19.3311	19.4478	18.4273	19.5153	19.4516	19.8487	NA	16.6673	16.5264	17.3914	15.9026	18.4248	17.0615		2.11567	2.58157		0.848691	0.132342	169860	5.23009
ENSSSCP00000018630	ENSSSCG00000017578	integrin subunit alpha 3 - VGNC Symbol VGNC:89235		17.5774	16.6164	16.6516	16.9419	16.4489	16.4773	15.9955	16.2579	NA	14.8616	15.0134	14.1876	NA	NA	NA		2.10729	2.00933		NA	NA	48316	4.68409
ENSSSCP00000050368	ENSSSCG00000035987	EH domain containing 3 - VGNC Symbol VGNC:87597		16.6137	16.4354	16.2844	16.7204	15.8299	15.9446	15.9648	15.8716	NA	NA	NA	13.8008	NA	NA	NA		2.10193	NA		0.0265	-0.610734	57551	4.76005
ENSSSCP00000014370	ENSSSCG00000013523	scaffold attachment factor B2 - VGNC Symbol VGNC:92560		NA	NA	NA	NA	15.8878	17.1896	NA	NA	NA	16.5014	15.9401	14.4442	NA	NA	NA		2.09447	NA		NA	NA	7075.2	3.84974
ENSSSCP00000045513	ENSSSCG00000032472	solute carrier family 25 member 11 - VGNC Symbol VGNC:92991		19.6032	19.5142	19.3197	19.1208	18.7835	19.3684	20.2511	19.523	NA	NA	NA	17.3897	NA	NA	NA		2.09181	NA		0.883456	0.0920196	372620	5.57127
ENSSSCP00000019211	ENSSSCG00000031088	descr. not available		17.0242	16.6637	16.7702	17.2771	17.2874	16.9236	16.8071	16.994	NA	NA	NA	14.9281	NA	NA	NA		2.07492	NA		0.839863	0.0692134	180710	5.25698
ENSSSCP00000001631	ENSSSCG00000001502	ribosomal protein S18 - NCBI gene (formerly Entrezgene) 396980		18.5851	18.6969	18.6924	18.3923	18.9647	19.0088	19.1736	18.7415	16.9499	16.6465	16.1338	17.2023	16.6923	17.1128	16.5923		2.07224	2.0149		0.0694889	0.380487	1444100	6.1596
ENSSSCP00000058218	ENSSSCG00000038950	valyl-tRNA synthetase 1 - VGNC Symbol VGNC:94800		19.6498	19.9947	20.062	19.9456	20.0198	19.904	19.6487	20.0459	17.1523	17.207	17.5229	18.1834	17.5552	18.2165	17.4254		2.05951	2.61896		0.977651	-0.00841141	219100	5.34064
ENSSSCP00000047246	ENSSSCG00000014850	signal peptidase complex subunit 2 - HGNC:28962		18.0232	18.6312	18.6894	18.2727	17.867	18.1566	18.7492	19.1446	16.4384	16.8169	17.0626	16.1275	16.5857	NA	16.5595		2.05512	1.6315		NA	NA	320440	5.50575
ENSSSCP00000048699	ENSSSCG00000033673	solute carrier family 25 member 6 - VGNC Symbol VGNC:98321		20.486	21.0782	20.9261	20.6812	20.4364	21.239	21.4072	21.174	17.6867	18.7324	18.7808	19.2349	18.8314	19.3513	18.6921		2.03672	2.39292		0.540948	0.271268	1975700	6.29572
ENSSSCP00000070653	ENSSSCG00000000379	extended synaptotagmin 1 - VGNC Symbol VGNC:87796		17.8994	16.806	17.3735	17.4147	17.8579	16.9106	16.652	17.5003	NA	13.327	15.0731	16.1589	NA	NA	14.2288		2.03636	3.17334		0.839236	-0.143178	125320	5.09802
ENSSSCP00000066180	ENSSSCG00000010543	ATP binding cassette subfamily C member 2 - VGNC Symbol VGNC:84956		16.1837	16.4868	17.0211	16.572	15.2054	15.7996	16.8687	16.4346	NA	NA	NA	14.05	NA	NA	NA		2.02706	NA		0.489917	-0.488827	19576	4.29172
ENSSSCP00000036072	ENSSSCG00000014296	voltage dependent anion channel 1 - VGNC Symbol VGNC:100881		20.2283	18.1077	19.4909	19.4051	19.913	19.1927	18.0738	19.3649	17.5378	15.7857	17.2829	17.2798	NA	NA	16.9558		2.01824	2.43923		0.880196	-0.171929	513550	5.71058
ENSSSCP00000055480	ENSSSCG00000000694	glyceraldehyde-3-phosphate dehydrogenase - VGNC Symbol VGNC:103283		23.2193	23.2538	23.1458	23.3001	23.0511	23.3037	23.6832	23.5385	21.5678	21.247	21.6239	21.9158	21.331	20.8273	21.4317		2.01769	1.75017		NA	NA	9940300	6.9974
ENSSSCP00000064591	ENSSSCG00000016988	endoplasmic reticulum-golgi intermediate compartment 1 - VGNC Symbol VGNC:87770		17	17.0612	16.7285	16.7607	16.5554	16.8613	17.6975	17.1784	14.3735	14.4735	15.253	15.5535	NA	NA	14.5718		2.01051	2.1876		0.699021	0.185557	156790	5.19532
CAD2068440	CAD2068440	B475L CDS [Africanswine fever virus]		NA	NA	NA	14.0463	19.4591	19.4057	19.4743	20.3192	NA	NA	NA	18.4782	17.3485	17.3103	17.48		2.01029	NA		NA	NA	305290	5.48471
ENSSSCP00000048820	ENSSSCG00000036014	ribosomal protein lateral stalk subunit P0 - NCBI gene (formerly Entrezgene) 100049695		19.5047	17.9961	18.7511	18.4336	19.6145	18.873	19.0425	19.3385	16.3223	16.2173	16.7819	18.2064	17.1272	16.1398	17.3774		2.00444	2.23087		0.373701	0.545762	584430	5.76673
ENSSSCP00000031967	ENSSSCG00000038947	heteroous nuclear ribonucleoprotein C - NCBI gene (formerly Entrezgene) 100626496		16.5743	16.5768	16.9382	16.9706	16.6025	16.5628	16.0942	16.6729	NA	15.0744	15.6503	14.4848	NA	NA	NA		1.99832	1.40264		NA	NA	110840	5.0447
ENSSSCP00000062429	ENSSSCG00000003289	isochorismatase domain containing 2 - VGNC Symbol VGNC:89228		16.8434	18.845	18.2314	18.1541	16.4754	18.2733	18.5311	18.4256	NA	16.4695	16.79	16.0198	NA	16.3406	15.4363		1.99412	1.38866		NA	NA	662460	5.82116
ENSSSCP00000001680	ENSSSCG00000001543	ribosomal protein L10a - NCBI gene (formerly Entrezgene) 100037993		18.1264	17.2695	17.6835	17.6689	17.9223	17.7207	17.7145	17.6829	NA	NA	15.497	15.7871	NA	NA	NA		1.97301	2.19001		0.837596	0.0730505	298800	5.47538
ENSSSCP00000039109	ENSSSCG00000038880	ribosomal protein L23 - NCBI gene (formerly Entrezgene) 414398		17.9563	18.3414	17.8958	18.4448	17.6194	17.8854	18.0951	18.0581	16.5068	16.0986	17.1045	16.6818	15.8935	15.3298	15.8618		1.97274	1.58961		NA	NA	NA	NA
ENSSSCP00000004324	ENSSSCG00000004002	ribosomal protein S5 - VGNC Symbol VGNC:92439		18.5671	18.5263	18.9441	18.8048	19.1651	18.9488	18.8451	19.1139	16.9386	18.0572	17.8701	17.0375	16.9883	17.0079	17.2378		1.95037	1.0886		NA	NA	NA	NA
ENSSSCP00000052228	ENSSSCG00000012758	NAD(P) dependent steroid dehydrogenase-like - NCBI gene (formerly Entrezgene) 100157894		17.2169	17.5733	17.6359	17.5477	17.1448	17.7423	17.7801	17.6775	NA	NA	NA	15.6358	NA	NA	NA		1.95036	NA		0.789411	0.0926909	45992	4.66268
ENSSSCP00000018226	ENSSSCG00000017203	galactokinase 1 - VGNC Symbol VGNC:88326		17.8841	17.5557	17.7369	17.912	17.9716	17.7446	17.528	17.6769	14.6564	16.3807	15.746	15.7554	15.759	15.7842	15.8317		1.94769	2.17783		NA	NA	258600	5.41263
ENSSSCP00000016354	ENSSSCG00000015424	proteasome 26S subunit ATPase 2 - VGNC Symbol VGNC:91913		19.514	19.629	19.6524	19.6516	19.6048	19.7609	19.7345	19.6793	18.0175	17.771	17.8044	18.225	18.0036	17.0411	17.7674		1.9356	1.74741		NA	NA	NA	NA
ENSSSCP00000044234	ENSSSCG00000013249	cytoskeleton associated protein 5 - VGNC Symbol VGNC:86717		16.0289	16.1133	15.541	15.9408	15.364	15.3397	14.5035	15.8484	NA	14.5286	14.461	13.3305	NA	NA	NA		1.93342	1.41117		NA	NA	9288.7	3.96795
ENSSSCP00000067641	ENSSSCG00000005786	small nuclear ribonucleoprotein polypeptide A - HGNC:11152		16.6433	16.9029	16.3281	17.0202	15.7442	16.6038	16.8937	16.9615	NA	NA	15.5895	15.7281	NA	NA	13.5245		1.92448	1.13414		NA	NA	560110	5.74827
ENSSSCP00000007354	ENSSSCG00000006899	ribosomal protein L5 - NCBI gene (formerly Entrezgene) 100135671		17.9983	18.0334	17.8644	17.8016	18.526	18.5666	19.3299	18.9142	15.3863	15.4688	16.8769	18.0783	16.5921	16.0072	16.966		1.92322	2.01375		NA	NA	542230	5.73418
ENSSSCP00000045433	ENSSSCG00000046387	proteasome 26S subunit non-ATPase 2 - NCBI gene (formerly Entrezgene) 100627568		18.3789	18.5395	18.7046	18.9446	18.6864	19.169	19.1994	18.5657	17.5609	NA	NA	16.9838	NA	NA	NA		1.9213	1.08097		NA	NA	NA	NA
ENSSSCP00000015200	ENSSSCG00000014289	ubiquinol-cytochrome c reductase complex III subunit VII - VGNC Symbol VGNC:94730		16.5857	17.7785	16.7821	17.3003	16.1537	17.2621	17.0869	17.47	NA	NA	NA	15.0759	NA	NA	NA		1.91726	NA		0.879826	-0.11851	299710	5.4767
ENSSSCP00000000740	ENSSSCG00000000694	glyceraldehyde-3-phosphate dehydrogenase - VGNC Symbol VGNC:103283		22.5777	22.3895	22.5124	22.5856	23.015	23.3437	22.7561	22.6842	21.0295	21.2754	20.5782	20.6789	21.0359	21.6718	20.7967		1.9039	1.55529		NA	NA	NA	NA
ENSSSCP00000035888	ENSSSCG00000016661	septin 7 - VGNC Symbol VGNC:92724		17.3923	16.364	16.7707	16.804	17.1902	16.1264	15.7664	16.3095	14.6183	15.3702	15.5062	16.1957	14.2426	12.3106	15.0291		1.90364	1.66786		NA	NA	NA	NA
ENSSSCP00000067770	ENSSSCG00000001706	alanyl-tRNA synthetase 2 mitochondrial - VGNC Symbol VGNC:84941		18.5589	18.1791	18.5492	18.6724	17.9742	18.5901	18.8233	18.4335	NA	NA	NA	15.5179	NA	NA	17.5908		1.90092	NA		0.936705	-0.0346198	80483	4.9057
ENSSSCP00000026013	ENSSSCG00000001679	exportin 5 - VGNC Symbol VGNC:95005		17.2257	17.653	17.8863	17.4803	17.7159	18.1564	18.9556	18.0168	16.3861	16.6955	16.2921	16.2988	16.3263	NA	NA		1.89868	1.10345		NA	NA	64662	4.81065
ENSSSCP00000043061	ENSSSCG00000003505	dolichyl-diphosphooligosaccharide--protein glycosyltransferase non-catalytic subunit - VGNC Symbol VGNC:87211		17.4978	17.503	17.702	17.0478	17.0575	17.0542	18.2539	17.5916	NA	NA	14.7882	15.8701	NA	NA	15.3331		1.88769	2.64949		0.935969	0.0516291	127840	5.10667
ENSSSCP00000034800	ENSSSCG00000028228	exportin 1 - VGNC Symbol VGNC:95003		17.3485	17.5938	17.6762	17.5687	16.7899	17.4881	18.0389	17.6902	15.0543	15.8895	15.0776	15.6326	15.3985	NA	15.8171		1.88567	2.20632		0.936405	-0.044991	65493	4.81619
ENSSSCP00000002154	ENSSSCG00000001973	sec1 family domain containing 1 - VGNC Symbol VGNC:92619		16.6562	16.5094	16.4605	16.1637	17.0946	15.7641	15.7418	16.0182	15.2818	NA	NA	14.2744	NA	NA	NA		1.88028	1.16563		0.630306	-0.292794	49297	4.69282
ENSSSCP00000071027	ENSSSCG00000027127	mitogen-activated protein kinase kinase 2 - VGNC Symbol VGNC:100166		16.7832	17.4381	17.0813	17.0526	16.706	17.1804	17.606	17.2608	15.1235	15.1841	14.9671	15.0389	NA	15.1006	15.8204		1.86834	1.9972		NA	NA	144570	5.16008
ENSSSCP00000043346	ENSSSCG00000029005	karyopherin subunit alpha 2 - VGNC Symbol VGNC:89561		17.6181	17.9424	17.7788	18.43	18.9263	19.1985	19.4878	18.7981	16.4153	16.2073	16.1123	17.4767	17.3779	17.0695	17.0192		1.86687	1.69734		NA	NA	NA	NA
ENSSSCP00000038203	ENSSSCG00000006502	Rho/Rac guanine nucleotide exchange factor 2 - VGNC Symbol VGNC:85493		17.0036	17.9435	17.451	17.3257	16.9629	17.6308	17.892	17.3102	15.5383	15.1836	16.1969	16.0277	15.5767	15.6072	15.1562		1.85702	1.79136		NA	NA	NA	NA
ENSSSCP00000022678	ENSSSCG00000029183	SEC11 homolog A signal peptidase complex subunit - HGNC:17718		17.0166	17.9617	17.8092	17.622	15.3943	17.0964	18.2523	17.9676	NA	NA	14.5422	15.3263	NA	NA	NA		1.85137	3.0602		0.743091	-0.424725	66716	4.82423
CAD2068452	CAD2068452	G1211R CDS [African swine fever virus]		NA	NA	NA	NA	14.9508	15.6733	17.3087	16.8441	NA	NA	NA	14.8075	13.883	NA	NA		1.84897	NA		NA	NA	NA	NA
ENSSSCP00000024145	ENSSSCG00000033697	descr. not available		17.472	17.5451	17.9289	17.6681	17.3596	17.6477	17.3125	17.8161	16.722	15.9661	16.741	15.7855	15.7944	NA	15.5158		1.83539	1.17714		NA	NA	193840	5.28744
ENSSSCP00000053505	ENSSSCG00000009150	hydroxyacyl-CoA dehydrogenase - VGNC Symbol VGNC:88771		16.0165	16.2862	16.5201	15.8386	16.1984	15.1348	16.8054	16.824	NA	NA	15.0791	14.6128	NA	NA	14.2132		1.82767	1.08629		NA	NA	94241	4.97424
ENSSSCP00000012019	ENSSSCG00000011274	catenin beta 1 - VGNC Symbol VGNC:87065		17.4911	16.6873	16.8027	16.7567	17.5048	16.6601	16.0286	16.6506	15.2724	15.8218	15.6053	15.7919	14.9101	13.8136	15.0646		1.81599	1.36795		NA	NA	NA	NA
ENSSSCP00000003916	ENSSSCG00000003612	eukaryotic translation initiation factor 3 subunit I - VGNC Symbol VGNC:97046		17.8014	17.364	17.6336	17.7597	17.7521	17.5367	17.4775	17.9044	15.7513	16.0746	16.1662	16.7774	16.0581	14.4277	16.174		1.80833	1.64233		NA	NA	NA	NA
ENSSSCP00000042204	ENSSSCG00000000719	NADH:ubiquinone oxidoreductase subunit A9 - VGNC Symbol VGNC:98149		16.1901	16.6399	16.8784	16.3103	15.0835	15.7582	16.6549	16.5449	NA	NA	NA	14.211	NA	NA	NA		1.79941	NA		0.480756	-0.494303	65421	4.81572
ENSSSCP00000040188	ENSSSCG00000027827	UDP-galactose-4-epimerase - VGNC Symbol VGNC:88325		19.7774	19.2846	19.5462	19.7041	18.8647	19.4343	19.3656	19.1211	17.8656	18.0737	18.2087	17.1433	16.6709	18.1025	17.7313		1.78443	1.52874		NA	NA	NA	NA
ENSSSCP00000049299	ENSSSCG00000034617	ribosomal protein S27a - VGNC Symbol VGNC:92438		19.4505	19.1804	19.4913	19.7451	19.1888	18.9637	19.9412	19.5227	17.7185	17.824	18.5655	17.768	17.7523	17.1953	17.8088		1.77299	1.43084		NA	NA	NA	NA
ENSSSCP00000050291	ENSSSCG00000008274	dynactin subunit 1 - VGNC Symbol VGNC:101486		16.9803	16.4649	17.3175	16.8703	17.5948	15.9754	16.5592	16.9586	NA	NA	14.5806	15.1867	14.8182	NA	NA		1.76954	2.32769		0.858488	-0.136265	40864	4.61134
ENSSSCP00000052290	ENSSSCG00000039544	descr. not available		15.1325	15.2984	15.3061	15.3109	15.1038	15.5733	17.0613	16.1192	NA	NA	14.6968	14.1951	NA	NA	NA		1.76932	0.565202		0.337778	0.702381	136310	5.13453
ENSSSCP00000059036	ENSSSCG00000007246	transmembrane 9 superfamily member 4 - VGNC Symbol VGNC:96250		16.4122	16.419	16.3771	16.3511	15.4845	15.7577	16.1702	16.7668	NA	NA	14.4	14.283	NA	NA	NA		1.7618	1.98985		0.480127	-0.345041	38172	4.58174
ENSSSCP00000040877	ENSSSCG00000011822	OPA1 mitochondrial dynamin like GTPase - VGNC Symbol VGNC:91045		17.6492	18.3027	17.6396	17.8746	16.7074	17.9858	17.8873	17.8419	16.5906	16.4826	16.8525	16.1946	15.8546	15.8619	15.486		1.75632	1.22465		NA	NA	NA	NA
ENSSSCP00000069413	ENSSSCG00000002722	DEAD-box helicase 19B - HGNC:2742		17.2238	17.4522	17.1356	17.2188	17.1147	17.3261	17.1211	17.413	15.601	15.4006	14.3213	15.851	14.8493	16.0214	15.294		1.73979	2.14997		0.942203	-0.0138798	59445	4.77412
ENSSSCP00000066118	ENSSSCG00000030053	archain 1 - VGNC Symbol VGNC:85443		16.2715	17.185	16.4794	16.8852	16.1969	15.8999	15.9049	16.6777	NA	NA	15.1182	14.4352	NA	NA	NA		1.73464	1.58706		0.262458	-0.535414	19775	4.29612
ENSSSCP00000057597	ENSSSCG00000028501	aldehyde dehydrogenase 3 family member B1 - NCBI gene (formerly Entrezgene) 100739347		16.2873	16.5277	16.8114	16.3906	15.4901	16.3994	16.7016	16.3919	NA	14.7538	14.9525	14.5364	NA	NA	NA		1.70938	1.65111		NA	NA	NA	NA
ENSSSCP00000018786	ENSSSCG00000017731	proteasome 26S subunit non-ATPase 11 - VGNC Symbol VGNC:91919		17.1231	17.4041	17.4244	17.4982	17.1252	16.9364	17.6359	17.5331	15.1193	14.73	14.9564	15.9833	NA	NA	15.2198		1.70608	2.42719		0.879975	-0.0548239	113820	5.05622
ENSSSCP00000022297	ENSSSCG00000021739	hydroxysteroid 17-beta dehydrogenase 12 - VGNC Symbol VGNC:88986		17.9397	18.0852	18.3021	17.9966	18.0662	18.6599	19.1679	18.5835	NA	NA	16.3704	16.8261	16.8484	17.0863	NA		1.6991	1.71051		0.200749	0.538453	369800	5.56797
ENSSSCP00000047852	ENSSSCG00000017287	proteasome 26S subunit ATPase 5 - VGNC Symbol VGNC:91916		16.0651	17.2757	16.5669	17.0408	NA	NA	16.5646	17.7202	NA	NA	15.5868	15.4474	NA	NA	NA		1.69498	1.15034		NA	NA	NA	NA
ENSSSCP00000074548	ENSSSCG00000003776	acyl-CoA dehydrogenase medium chain - VGNC Symbol VGNC:85000		18.4879	18.8464	18.5365	18.897	18.2453	17.93	18.2092	18.361	16.0123	16.5908	17.1284	16.7739	15.8489	NA	16.8604		1.69198	2.1148		0.0549737	-0.505573	239880	5.37999
ENSSSCP00000065356	ENSSSCG00000014791	ribonucleotide reductase catalytic subunit M1 - VGNC Symbol VGNC:92461		17.8248	18.0653	18.1041	17.8401	16.2316	16.8507	18.6551	18.312	16.2904	15.3651	15.4909	15.7928	15.1652	16.5264	NA		1.68418	2.2431		NA	NA	61672	4.79009
ENSSSCP00000073361	ENSSSCG00000008127	small nuclear ribonucleoprotein U5 subunit 200 - HGNC:30859		16.8976	16.1373	16.3754	16.4074	16.8977	16.5524	NA	15.5889	16.09	NA	14.5039	14.9291	14.4025	NA	NA		1.68053	1.15747		NA	NA	NA	NA
ENSSSCP00000040023	ENSSSCG00000003377	acyl-CoA thioesterase 7 - VGNC Symbol VGNC:96893		17.3787	NA	16.4542	17.1322	17.2948	17.8724	18.1127	17.4599	NA	NA	NA	16.0056	NA	NA	NA		1.67937	NA		NA	NA	73474	4.86613
ENSSSCP00000040335	ENSSSCG00000009916	acyl-CoA dehydrogenase short chain - VGNC Symbol VGNC:97862		18.1244	18.4816	18.4404	18.1474	18.1002	18.5191	18.5998	18.3042	16.6959	16.5313	16.6448	16.7569	16.5851	16.784	16.6837		1.67837	1.67446		NA	NA	NA	NA
ENSSSCP00000059145	ENSSSCG00000011612	ribophorin I - VGNC Symbol VGNC:92430		19.5579	19.8656	19.7401	19.6666	19.5346	20.0035	20.2023	20.0336	17.6435	17.9472	17.5966	18.3612	18.2249	18.4018	18.0778		1.67704	1.97846		NA	NA	NA	NA
ENSSSCP00000006809	ENSSSCG00000006386	COPI coat complex subunit alpha - VGNC Symbol VGNC:86895		18.3116	18.9917	18.7906	18.7396	17.7266	18.9711	19.1396	19.1628	17.5794	17.7538	17.1636	17.3337	17.1911	17.0938	16.6867		1.67369	1.20947		NA	NA	NA	NA
ENSSSCP00000011017	ENSSSCG00000010331	annexin A11 - VGNC Symbol VGNC:85367		16.6605	NA	15.1682	14.4153	16.8963	NA	NA	NA	NA	NA	NA	15.2285	NA	NA	NA		1.6678	NA		NA	NA	7189.7	3.85671
ENSSSCP00000044440	ENSSSCG00000015273	ATPase plasma membrane Ca2+ transporting 4 - VGNC Symbol VGNC:85651		18.3799	18.693	18.3703	18.2914	17.626	17.9356	17.7926	17.768	16.8061	17.0433	17.2053	16.2427	NA	NA	15.9996		1.6594	1.41537		NA	NA	156080	5.19335
ENSSSCP00000046544	ENSSSCG00000015050	zw10 kinetochore protein - VGNC Symbol VGNC:95340		16.7215	16.8912	17.3391	17.074	16.5196	16.7099	17.1377	16.8553	15.4371	NA	NA	15.1269	NA	NA	15.1694		1.65747	1.5693		NA	NA	NA	NA
ENSSSCP00000069787	ENSSSCG00000028202	Ran GTPase activating protein 1 - HGNC:9854		16.8479	15.6578	15.8378	16.6661	17.8908	17.0405	NA	16.7196	15.4941	16.6419	15.5808	14.9799	15.4821	16.1915	15.5886		1.65645	0.346814		NA	NA	NA	NA
ENSSSCP00000022234	ENSSSCG00000028109	syntrophin beta 2 - VGNC Symbol VGNC:93298		17.7064	17.6491	17.8256	17.5989	17.5458	17.9869	18.2571	17.3584	16.3573	16.3187	17.1445	16.4718	16.3348	15.3545	16.3915		1.64889	1.08814		NA	NA	NA	NA
ENSSSCP00000018562	ENSSSCG00000017514	karyopherin subunit beta 1 - VGNC Symbol VGNC:89567		18.611	18.2249	18.6158	18.7049	18.9767	18.7925	18.7815	19.134	16.8676	17.1827	17.1736	17.5786	17.256	17.2125	17.0442		1.64836	1.46449		NA	NA	NA	NA
ENSSSCP00000045838	ENSSSCG00000034386	ATPase sarcoplasmic/endoplasmic reticulum Ca2+ transporting 2 - VGNC Symbol VGNC:85647		18.8434	19.0857	18.9236	19.0349	18.5582	19.0698	19.4016	19.0857	17.6476	17.3512	17.129	17.6066	17.4911	17.138	17.3433		1.63407	1.59597		NA	NA	NA	NA
ENSSSCP00000069235	ENSSSCG00000008247	succinate-CoA ligase GDP/ADP-forming subunit alpha - VGNC Symbol VGNC:93603		17.6768	18.1213	17.205	18.1382	16.386	16.2707	16.6281	17.0262	15.5295	13.3565	17.5904	14.9493	NA	NA	NA		1.62843	2.29321		NA	NA	173300	5.2388
ENSSSCP00000012614	ENSSSCG00000011843	p21 (RAC1) activated kinase 2 - HGNC:8591		18.0151	17.9761	17.9617	17.8175	17.924	18.3516	18.6613	18.0932	16.9853	16.488	16.6575	16.7888	NA	NA	16.47		1.62816	1.23236		NA	NA	159130	5.20175
ENSSSCP00000007285	ENSSSCG00000006830	proteasome 20S subunit alpha 5 - VGNC Symbol VGNC:98838		17.72	17.5908	17.7337	17.8382	17.4617	17.4752	17.3972	17.4898	16.7425	16.5784	16.3589	16.2136	NA	NA	15.4778		1.61032	1.16076		NA	NA	185220	5.26769
ENSSSCP00000010279	ENSSSCG00000009628	cell cycle and apoptosis regulator 2 - VGNC Symbol VGNC:86239		18.3436	17.7035	17.9903	18.0779	18.0718	17.0957	17.6423	17.6953	15.6861	15.4631	16.8059	16.3957	NA	NA	15.6516		1.60263	2.04377		0.337025	-0.402557	69508	4.84203
ENSSSCP00000015774	ENSSSCG00000014855	ribosomal protein S3 - NCBI gene (formerly Entrezgene) 733671		20.4159	20.3099	20.5257	20.0873	20.105	20.6144	20.8404	20.5687	18.6438	18.5882	18.6953	19.239	18.9567	18.6946	18.8325		1.60139	1.69224		NA	NA	NA	NA
ENSSSCP00000011907	ENSSSCG00000011158	phosphofructokinase platelet - VGNC Symbol VGNC:96481		18.5397	18.7399	18.5433	18.6115	18.2395	18.7028	18.9559	18.821	17.8407	17.4199	17.1201	17.2328	17.1014	16.9733	17.0387		1.59326	1.14838		NA	NA	NA	NA
ENSSSCP00000046478	ENSSSCG00000005459	Ecm29 proteasome adaptor and scaffold - VGNC Symbol VGNC:87535		16.8213	17.0453	17.3167	16.8901	15.9713	15.7815	16.6907	17.0682	NA	NA	NA	14.7966	NA	NA	NA		1.58128	NA		0.255645	-0.640416	26058	4.41594
ENSSSCP00000073262	ENSSSCG00000012784	signal sequence receptor subunit 4 - VGNC Symbol VGNC:93493		17.138	17.4205	17.1201	17.4977	16.5632	17.1526	17.4213	17.4937	NA	16.1182	16.4738	15.7715	15.7944	NA	15.2087		1.56621	0.998089		NA	NA	NA	NA
ENSSSCP00000030729	ENSSSCG00000028553	interleukin enhancer binding factor 2 - VGNC Symbol VGNC:89119		18.6087	17.4815	18.0576	18.2237	18.5327	17.8421	17.9332	18.0694	17.8161	17.5378	17.4987	16.9402	16.1275	NA	NA		1.56051	0.47535		NA	NA	75383	4.87727
ENSSSCP00000021647	ENSSSCG00000029944	fatty acid synthase - VGNC Symbol VGNC:88016		20.135	20.2205	20.2915	20.1942	19.8707	20.2349	21.013	20.4979	18.5252	17.9023	18.688	19.2714	18.6602	18.4509	18.9967		1.55935	1.83847		NA	NA	NA	NA
ENSSSCP00000004988	ENSSSCG00000004629	LysM domain containing 2 - VGNC Symbol VGNC:89918		16.1911	16.8636	16.2585	16.4992	15.8332	16.587	17.2002	16.6848	16.8015	16.6945	17.1029	NA	15.0196	NA	NA		1.55671	-0.413147		NA	NA	99961	4.99983
ENSSSCP00000036818	ENSSSCG00000030653	glucosidase II alpha subunit - VGNC Symbol VGNC:88344		15.634	14.5284	13.4299	14.2072	14.2321	NA	13.9859	NA	NA	NA	NA	12.5555	NA	NA	NA		1.55355	NA		0.890024	-0.1485	3705.8	3.56888
ENSSSCP00000034459	ENSSSCG00000006955	gasdermin D - VGNC Symbol VGNC:88718		16.4194	16.7779	16.5921	16.4711	16.2987	16.5187	16.1177	16.4783	15.0874	15.1261	15.633	15.1859	14.3113	NA	14.9123		1.55021	1.28293		NA	NA	NA	NA
ENSSSCP00000042994	ENSSSCG00000040857	small nuclear ribonucleoprotein polypeptides B and B1 - HGNC:11153		17.6998	16.4664	16.5878	16.9144	17.5419	17.3119	17.2926	16.9653	16.2962	16.5039	15.1536	16.6634	15.044	15.4856	NA		1.54693	0.932559		NA	NA	153960	5.18741
ENSSSCP00000067990	ENSSSCG00000006512	farnesyl diphosphate synthase - VGNC Symbol VGNC:88077		18.4665	18.6438	18.4779	18.4044	18.5176	18.4001	18.7076	18.6698	17.3009	16.5977	17.8158	17.4982	16.8983	16.7623	16.9627		1.5434	1.25997		NA	NA	NA	NA
ENSSSCP00000017086	ENSSSCG00000016127	NADH:ubiquinone oxidoreductase core subunit S1 - VGNC Symbol VGNC:96436		18.9513	18.8083	19.0909	18.8866	18.7274	18.5854	18.6012	18.5286	17.6313	17.6976	17.7175	17.6315	16.9537	17.0474	16.7012		1.5272	1.25216		NA	NA	NA	NA
ENSSSCP00000023127	ENSSSCG00000022659	clathrin heavy chain - VGNC Symbol VGNC:86789		20.09	19.8695	20.0973	20.0425	19.5989	19.9495	20.1514	20.161	18.5512	18.3289	18.4511	18.8041	18.5042	17.9901	18.4674		1.52378	1.58109		NA	NA	NA	NA
ENSSSCP00000011389	ENSSSCG00000010690	SEC23 interacting protein - VGNC Symbol VGNC:92675		17.3326	17.3218	17.797	17.3189	17.3597	17.1966	16.934	17.1844	15.2272	15.4248	15.1293	15.9462	NA	NA	15.3708		1.51018	2.18214		0.281132	-0.273891	34607	4.53916
CAD2068468	CAD2068468	D1133L CDS [African swine fever virus]		NA	NA	NA	NA	16.8803	17.2755	18.0824	17.8759	NA	NA	NA	16.1657	15.8205	NA	16.0863		1.50436	NA		NA	NA	NA	NA
ENSSSCP00000044908	ENSSSCG00000016017	DnaJ heat shock protein family (Hsp40) member C10 - HGNC:24637		17.7842	18.1173	17.5853	17.8403	16.7414	17.5708	17.5161	17.665	18.0198	17.3503	17.6252	16.283	16.1483	15.2457	15.8131		1.50081	0.166695		NA	NA	NA	NA
ENSSSCP00000048658	ENSSSCG00000013883	collagen beta(1-O)galactosyltransferase 1 - HGNC:26182		17.5046	17.9782	17.8127	17.9752	18.0459	18.1264	17.9481	17.8979	15.8348	16.3617	16.0233	16.6276	16.4727	16.3411	16.5868		1.49753	1.74436		NA	NA	NA	NA
CAD2068464	CAD2068464	D205R CDS [Africanswine fever virus]		NA	NA	NA	NA	17.9956	18.3122	19.3956	18.3643	NA	NA	NA	17.3478	16.861	NA	16.8549		1.4957	NA		NA	NA	NA	NA
ENSSSCP00000074145	ENSSSCG00000012181	pyruvate dehydrogenase kinase 3 - VGNC Symbol VGNC:91279		16.0927	16.4171	15.8466	15.5977	15.0616	15.5941	15.7359	15.5474	NA	14.5987	15.0169	13.9899	NA	NA	NA		1.49484	1.18074		NA	NA	44945	4.65268
ENSSSCP00000006998	ENSSSCG00000006564	RAB13 member RAS onco family - VGNC Symbol VGNC:98842		18.1267	18.5052	18.4517	18.3337	18.1644	18.486	18.7207	18.6992	16.7785	17.7261	17.3566	17.1687	17.1355	16.9154	16.9002		1.48765	1.06727		NA	NA	NA	NA
ENSSSCP00000063354	ENSSSCG00000029945	glycine C-acetyltransferase - VGNC Symbol VGNC:88378		16.6535	16.8929	17.2911	17.153	16.5227	17.017	16.9366	17.0767	NA	NA	NA	15.4016	NA	NA	NA		1.48667	NA		0.765577	-0.109363	97607	4.98948
ENSSSCP00000073788	ENSSSCG00000010821	glutamyl-prolyl-tRNA synthetase 1 - VGNC Symbol VGNC:96283		18.4931	18.7419	18.5616	18.5871	18.3837	18.6021	18.7564	18.6575	17.3696	17.2347	17.4004	17.4821	17.1888	16.6188	17.177		1.48322	1.26101		NA	NA	NA	NA
ENSSSCP00000001070	ENSSSCG00000001000	enoyl-CoA delta isomerase 2 - VGNC Symbol VGNC:87532		16.2619	16.555	16.4021	16.4558	16.3657	16.5932	16.7765	16.7399	14.6312	15.768	15.7433	15.272	14.9144	15.4924	14.8658		1.48268	1.03786		NA	NA	NA	NA
ENSSSCP00000074250	ENSSSCG00000023983	alkylglycerone phosphate synthase - VGNC Symbol VGNC:96267		16.944	16.9981	17.057	17.2349	16.5393	16.8389	16.4196	17.0707	15.1758	14.7976	15.8576	15.6608	14.7848	15.0098	15.489		1.48102	1.78148		NA	NA	NA	NA
ENSSSCP00000036736	ENSSSCG00000001852	isocitrate dehydrogenase (NADP(+)) 2 - NCBI gene (formerly Entrezgene) 397603		20.1589	20.1529	20.3802	20.3923	19.9794	19.9461	20.2635	20.1887	18.879	18.3928	18.9537	19.1337	18.4511	18.0464	18.824		1.48061	1.52923		NA	NA	NA	NA
ENSSSCP00000020740	ENSSSCG00000028019	leucine rich repeat containing 59 - VGNC Symbol VGNC:98082		17.692	16.324	17.2235	16.9952	17.667	16.4732	16.0585	16.9946	NA	14.6263	15.9264	15.6614	NA	NA	14.974		1.4806	1.78237		NA	NA	147920	5.17003
ENSSSCP00000039666	ENSSSCG00000015106	hypoxia up-regulated 1 - VGNC Symbol VGNC:89014		18.0455	17.8037	17.6801	17.9652	18.092	17.4623	17.6957	17.8324	16.398	16.1293	15.7138	16.3821	16.2534	16.259	16.2744		1.47838	1.79326		NA	NA	NA	NA
ENSSSCP00000061533	ENSSSCG00000010116	solute carrier family 25 member 1 - VGNC Symbol VGNC:92990		17.5561	18.3177	18.1913	17.7418	16.6605	17.7693	18.4624	18.2024	NA	NA	15.9957	16.0635	NA	NA	16.536		1.47389	1.95598		NA	NA	136550	5.13529
ENSSSCP00000011056	ENSSSCG00000010368	glutamate dehydrogenase 1 - NCBI gene (formerly Entrezgene) 100157162		16.8157	17.2108	17.4337	16.7041	16.512	16.6424	16.5208	16.4143	14.9125	13.9515	15.1455	15.0543	NA	NA	NA		1.46808	2.37126		0.100175	-0.518687	58941	4.77042
ENSSSCP00000010570	ENSSSCG00000009904	dynein light chain LC8-type 1 - VGNC Symbol VGNC:87500		18.3911	18.711	17.6045	18.3726	16.6896	17.545	18.0755	17.7704	NA	17.2466	18.6363	16.0782	NA	NA	NA		1.44188	0.328385		NA	NA	441250	5.64468
ENSSSCP00000018151	ENSSSCG00000017134	fructosamine 3 kinase related protein - VGNC Symbol VGNC:88177		2NA89483101212	20.5074	19.7291	20.5495	19.4477	20.3188	20.1028	20.2221	20.1934	20.5062	20.9426	18.1406	18.9177	18.8815	18.3881		1.44091	-0.285399		NA	NA	NA	NA
ENSSSCP00000064469	ENSSSCG00000016845	nucleoporin 155 - VGNC Symbol VGNC:90974		17.4116	18.3737	17.7103	17.7223	16.7743	18.1446	18.4761	17.936	17.105	16.3485	16.6236	16.7787	16.1106	16.1731	16.5566		1.42801	1.11211		NA	NA	NA	NA
ENSSSCP00000066603	ENSSSCG00000008194	actin related protein 1B - VGNC Symbol VGNC:85050		18.2601	17.251	17.8676	17.7862	18.1925	17.5456	17.3335	17.6229	16.3218	15.4578	16.3148	16.6044	NA	NA	15.8938		1.42457	1.75975		NA	NA	162670	5.21131
ENSSSCP00000050495	ENSSSCG00000037236	ribosomal protein SA - NCBI gene (formerly Entrezgene) 641351		19.6741	19.2225	19.7339	19.701	19.8562	19.9432	20.0588	19.8671	19.1919	18.8522	19.0204	19.1132	18.5742	17.9116	18.4309		1.42386	0.561421		NA	NA	NA	NA
ENSSSCP00000073543	ENSSSCG00000002670	ubiquitin specific peptidase 10 - VGNC Symbol VGNC:94743		15.5856	16.1535	15.9789	16.1628	15.6674	15.4542	15.1196	15.9122	NA	15.7442	15.102	14.1201	NA	NA	NA		1.41829	0.547113		NA	NA	17916	4.25324
ENSSSCP00000062444	ENSSSCG00000027907	basigin - VGNC Symbol VGNC:99594		16.2809	16.5148	16.6738	16.5568	14.9153	NA	NA	14.7126	13.803	14.2174	14.691	13.3981	NA	NA	NA		1.4159	2.26945		0.0355789	-2.02749	72765	4.86192
ENSSSCP00000067875	ENSSSCG00000042630	heterogeneous nuclear ribonucleoprotein A0 - HGNC:5030		17.1593	17.1165	16.5452	17.3796	16.8687	17.0145	17.2129	17.5627	NA	15.9784	15.8041	16.0855	NA	NA	15.4143		1.41479	1.1589		NA	NA	88694	4.94789
ENSSSCP00000010155	ENSSSCG00000009509	importin 5 - VGNC Symbol VGNC:89179		16.113	16.4525	16.2305	16.1173	15.8496	16.0872	17.052	16.9278	NA	NA	NA	15.8881	14.6397	NA	14.6673		1.41408	NA		NA	NA	NA	NA
ENSSSCP00000050669	ENSSSCG00000032180	minichromosome maintenance complex component 7 - VGNC Symbol VGNC:90076		17.7903	17.6599	17.9052	17.8659	17.8761	18.0684	18.3043	18.2303	15.486	15.72	16.1925	16.5811	16.73	17.0417	16.4916		1.40868	2.00581		NA	NA	195360	5.29084
ENSSSCP00000021697	ENSSSCG00000023318	methionyl-tRNA synthetase 1 - VGNC Symbol VGNC:90028		18.9635	19.2746	19.0469	19.1831	18.6754	18.9678	19.4202	19.3165	17.7961	16.8898	17.6328	17.7828	17.9276	17.2669	17.7952		1.40187	1.67752		0.951121	-0.0220642	113030	5.05319
ENSSSCP00000020139	ENSSSCG00000028850	ribosomal protein L26 - NCBI gene (formerly Entrezgene) 100627662		16.753	16.9443	16.7068	16.2363	16.5022	16.4171	16.4979	NA	NA	NA	13.2739	15.073	NA	NA	NA		1.39942	3.38627		0.473469	-0.842845	63038	4.7996
ENSSSCP00000021972	ENSSSCG00000023604	leucine aminopeptidase 3 - VGNC Symbol VGNC:89635		16.3955	16.3489	16.5611	16.5771	16.7024	16.2666	16.022	16.6034	NA	NA	14.446	13.611	16.1057	NA	15.288		1.39702	2.0246		NA	NA	NA	NA
ENSSSCP00000035257	ENSSSCG00000032275	mitochondrial ribosomal protein S30 - VGNC Symbol VGNC:90393		17.4827	17.8165	17.4553	17.2976	16.995	17.5073	17.5549	17.2527	16.4296	NA	16.2982	16.2761	NA	NA	15.5858		1.3965	1.14913		NA	NA	71078	4.85174
CAD2068422	CAD2068422	M1249L CDS [African swine fever virus]		NA	NA	NA	NA	NA	NA	17.0207	15.6919	NA	NA	NA	14.9615	NA	NA	NA		1.39478	NA		NA	NA	1362.7	3.1344
ENSSSCP00000038396	ENSSSCG00000007309	RNA binding motif protein 39 - VGNC Symbol VGNC:95711		16.6616	16.9335	17.0246	17.0948	16.6315	16.5244	17.0341	17.0709	15.8175	NA	15.376	15.6363	15.239	NA	NA		1.37756	1.3319		NA	NA	NA	NA
ENSSSCP00000049041	ENSSSCG00000013062	metastasis associated 1 family member 2 - VGNC Symbol VGNC:90435		16.9923	17.0266	16.9773	16.9273	16.5064	17.0014	16.8037	16.8317	15.8793	15.6764	15.6837	15.6817	15.4548	14.9318	15.574		1.37522	1.23439		NA	NA	NA	NA
ENSSSCP00000037103	ENSSSCG00000035768	ribosomal protein S15a - HGNC:10389		18.908	18.9786	19.2049	18.8531	18.9411	19.0713	19.1302	19.3719	16.9884	17.1687	17.1582	18.291	17.7406	NA	17.2929		1.35373	1.88107		NA	NA	NA	NA
CAD2068415	CAD2068415	EP1242L CDS [African swine fever virus]		NA	14.0475	NA	NA	17.4236	17.6945	17.5738	18.3295	NA	NA	NA	16.4792	16.2773	16.6408	16.2293		1.34868	NA		NA	NA	NA	NA
ENSSSCP00000058789	ENSSSCG00000017829	small G protein signaling modulator 2 - VGNC Symbol VGNC:92801		19.0986	19.9718	19.691	19.3498	18.5454	19.0895	18.9003	19.7664	NA	19.1358	20.1827	17.6543	NA	NA	17.8152		1.34064	-0.131449		NA	NA	NA	NA
ENSSSCP00000001984	ENSSSCG00000001814	IQ motif containing GTPase activating protein 1 - HGNC:6110		19.8388	19.9909	19.9014	20.0167	19.2612	19.2295	19.9744	19.8181	18.5482	18.3215	19.1437	18.7323	18.4707	17.5846	18.1346		1.34024	1.26583		NA	NA	NA	NA
ENSSSCP00000068821	ENSSSCG00000010058	small nuclear ribonucleoprotein D3 polypeptide - VGNC Symbol VGNC:93296		17.9602	17.2044	17.346	17.5732	17.9045	17.7187	17.2915	17.2934	16.9879	16.5164	16.4774	15.7535	16.0047	NA	16.9136		1.32809	0.860365		NA	NA	NA	NA
ENSSSCP00000057280	ENSSSCG00000032931	cadherin 6 - HGNC:1765		17.038	17.1163	17.6993	17.4015	16.6105	16.6074	16.2619	16.5995	17.0176	17.3148	17.0446	NA	NA	NA	15.1933		1.32649	0.188129		NA	NA	54802	4.7388
ENSSSCP00000008216	ENSSSCG00000039962	heat shock protein family B (small) member 1 - NCBI gene (formerly Entrezgene) 493184		24.4122	24.7945	24.4478	24.7134	24.4444	24.542	24.5054	24.6989	22.9378	23.2143	23.3318	23.37	23.2228	23.0939	23.2127		1.3228	1.43068		NA	NA	NA	NA
ENSSSCP00000029386	ENSSSCG00000026806	DExH-box helicase 9 - VGNC Symbol VGNC:87299		17.3781	16.271	16.9144	16.777	17.2619	16.8819	17.4975	17.4555	15.4207	16.079	16.357	17.0588	14.9313	15.5098	16.3522		1.31116	0.882881		NA	NA	NA	NA
ENSSSCP00000007190	ENSSSCG00000006740	ATPase Na+/K+ transporting subunit alpha 1 - VGNC Symbol VGNC:98735		20.0253	20.2239	20.137	20.1462	19.796	20.043	20.4907	20.1916	19.2284	19.0282	19.2652	19.1532	18.6958	18.5558	18.8849		1.30789	0.959181		NA	NA	NA	NA
ENSSSCP00000063154	ENSSSCG00000027176	SAC1 like phosphatidylinositide phosphatase - VGNC Symbol VGNC:92557		16.6985	16.0513	16.1502	16.2946	16.6344	16.6221	17.6835	16.5674	NA	NA	17.4652	15.5755	NA	NA	NA		1.30131	-1.16658		0.275797	0.578197	35655	4.55212
ENSSSCP00000000178	ENSSSCG00000000171	cytoskeleton associated protein 4 - VGNC Symbol VGNC:86716		17.3489	17.6607	17.8249	17.6484	17.5278	17.5981	17.6874	17.8284	NA	NA	12.9645	16.3593	NA	NA	NA		1.30114	4.65619		0.863914	0.0396929	92000	4.96379
ENSSSCP00000058891	ENSSSCG00000029160	of 2 Hsap:heat shock protein family A (Hsp70) member 1B - HGNC:5233		19.9287	18.9405	19.5039	19.4052	20.0028	18.7994	18.8686	19.1336	18.5822	18.5521	18.5403	18.302	17.9498	17.3856	18.0074		1.28989	0.886386		NA	NA	NA	NA
ENSSSCP00000014234	ENSSSCG00000013392	COPI coat complex subunit beta 1 - VGNC Symbol VGNC:99622		18.5549	18.748	18.9066	18.7181	18.0723	18.6744	18.8567	18.7285	18.1247	17.0584	16.9028	17.4053	17.0347	17.544	17.2131		1.28368	1.36991		NA	NA	NA	NA
ENSSSCP00000067806	ENSSSCG00000014411	leucyl-tRNA synthetase 1 - VGNC Symbol VGNC:89643		17.9589	18.2232	18.3316	18.389	17.6638	18.0722	18.4693	18.3289	17.2138	16.1487	17.0438	16.957	16.7673	NA	16.8501		1.2754	1.42359		NA	NA	NA	NA
ENSSSCP00000048203	ENSSSCG00000038718	adhesion regulating molecule 1 - HGNC:15759		16.8953	17.1726	17.2029	16.8806	17.1878	17.2115	16.8384	17.1197	16.5119	15.8002	15.8125	15.6791	16.4865	15.5573	15.5574		1.26924	0.996325		NA	NA	NA	NA
ENSSSCP00000068117	ENSSSCG00000004044	insulin like growth factor 2 receptor - VGNC Symbol VGNC:89057		17.2972	16.6089	16.9653	16.807	16.6683	16.5524	16.6327	15.9553	16.9479	16.7923	16.0116	15.1871	NA	NA	NA		1.26509	0.33568		NA	NA	20774	4.31752
ENSSSCP00000013743	ENSSSCG00000012926	pyruvate carboxylase - VGNC Symbol VGNC:100318		18.8741	19.219	19.1811	19.1305	18.7108	18.8837	19.2184	18.9166	17.8268	17.8641	18.0934	17.9978	17.6846	17.3793	17.6318		1.25898	1.17311		NA	NA	NA	NA
ENSSSCP00000008628	ENSSSCG00000008079	family with sequence similarity 120A - VGNC Symbol VGNC:99713		16.6535	17.4423	16.7688	16.5639	15.7673	16.0664	17.0077	16.5945	15.627	14.8365	16.8046	15.1891	NA	NA	15.017		1.25594	1.10107		NA	NA	NA	NA
ENSSSCP00000056573	ENSSSCG00000012583	acyl-CoA synthetase long chain family member 4 - VGNC Symbol VGNC:85033		17.3909	17.7679	17.5316	17.6889	16.643	17.7467	17.9952	17.8117	16.3914	NA	16.9056	16.2192	16.2631	NA	16.401		1.25468	0.946311		NA	NA	96810	4.98592
ENSSSCP00000072929	ENSSSCG00000033518	LLGL scribble cell polarity complex component 2 - VGNC Symbol VGNC:89747		15.9105	16.2764	16.1265	16.0035	15.759	15.5312	14.9971	15.4171	NA	NA	15.4744	14.6396	NA	NA	13.704		1.25429	0.604781		NA	NA	27511	4.43951
ENSSSCP00000016592	ENSSSCG00000015650	MAPK activated protein kinase 2 - VGNC Symbol VGNC:90011		15.9951	16.5107	16.1123	16.3208	14.5972	15.9223	14.9163	15.8379	14.6152	15.7614	16.536	14.0807	13.7326	NA	14.3863		1.25196	0.597159		NA	NA	NA	NA
ENSSSCP00000053239	ENSSSCG00000016613	aminoadipate-semialdehyde synthase - VGNC Symbol VGNC:84944		16.58	16.8567	16.9335	16.9545	16.5033	15.7452	16.782	16.6713	NA	15.9502	15.1639	15.1861	NA	NA	NA		1.23937	1.27413		NA	NA	44705	4.65036
ENSSSCP00000021889	ENSSSCG00000029944	fatty acid synthase - VGNC Symbol VGNC:88016		18.6222	18.6468	18.698	18.413	18.3273	18.3847	19.4296	18.9231	17.3804	16.5747	17.5214	17.9116	17.3388	17.4559	17.4138		1.23615	1.43615		NA	NA	NA	NA
ENSSSCP00000003769	ENSSSCG00000003471	EPH receptor A2 - VGNC Symbol VGNC:87731		17.3245	17.8404	17.6575	17.6507	17.0897	17.4133	17.7163	17.2386	NA	16.4404	16.9424	NA	NA	NA	16.1309		1.2336	0.926872		NA	NA	62849	4.7983
ENSSSCP00000018317	ENSSSCG00000017287	proteasome 26S subunit ATPase 5 - VGNC Symbol VGNC:91916		18.6596	18.7392	18.6056	18.7203	18.7342	19.2054	19.0515	18.8958	17.6309	17.9961	17.2467	17.6491	17.9174	17.6923	17.6964		1.23295	1.05661		NA	NA	511100	5.70851
ENSSSCP00000002493	ENSSSCG00000002296	of 2 Hsap:retinol dehydrogenase 11 - HGNC:17964		17.69	17.5862	17.8425	17.5973	17.6784	18.2392	18.0055	17.7905	17.0173	16.7334	16.2335	16.6426	16.7628	NA	NA		1.2257	1.01755		NA	NA	209900	5.32201
ENSSSCP00000002608	ENSSSCG00000002406	activator of HSP90 ATPase activity 1 - VGNC Symbol VGNC:85194		16.8699	15.8633	16.3413	16.5495	16.9239	16.2724	16.0434	16.2051	15.1626	15.0647	15.3386	15.3061	15.4053	NA	14.7095		1.22088	1.21737		NA	NA	NA	NA
ENSSSCP00000065709	ENSSSCG00000004123	utrophin - VGNC Symbol VGNC:103200		17.6889	18.0595	17.9527	17.9257	17.455	17.4515	17.1402	17.5489	17.214	16.8588	17.2322	16.4885	16.3881	15.5373	16.3023		1.21986	0.805025		NA	NA	NA	NA
ENSSSCP00000072621	ENSSSCG00000008971	USO1 vesicle transport factor - VGNC Symbol VGNC:94741		17.3779	17.6612	17.8291	17.6076	17.2974	16.9563	17.2746	17.7638	15.7377	15.2198	16.6071	16.7699	16.0447	15.7092	15.8969		1.21784	1.76408		NA	NA	NA	NA
ENSSSCP00000068099	ENSSSCG00000011864	uridine monophosphate synthetase - VGNC Symbol VGNC:94700		16.035	16.3109	16.4121	16.2853	15.8031	15.6932	15.8587	16.3521	NA	NA	15.2667	14.7144	NA	NA	NA		1.21243	0.994147		0.253142	-0.334045	40971	4.61248
ENSSSCP00000056756	ENSSSCG00000037455	NADH:ubiquinone oxidoreductase core subunit S8 - VGNC Symbol VGNC:90656		15.8032	16.8421	16.7167	16.3166	16.749	17.1048	16.9189	17.5006	NA	NA	13.9413	15.8576	NA	NA	NA		1.21072	2.47832		0.193469	0.648694	90155	4.95499
ENSSSCP00000060941	ENSSSCG00000017717	unc-45 myosin chaperone B - VGNC Symbol VGNC:94705		16.1139	16.1095	16.366	16.221	16.3778	16.3499	15.949	16.4941	NA	14.9225	15.293	15.1731	15.217	14.9866	14.9809		1.20329	1.09487		NA	NA	NA	NA
ENSSSCP00000049527	ENSSSCG00000035852	casein kinase 1 delta - VGNC Symbol VGNC:97948		16.1531	16.9784	16.5089	16.575	15.1878	16.0205	16.1971	16.1321	16.9156	15.9572	16.5641	14.6748	NA	NA	14.6885		1.20271	0.0749003		NA	NA	16474	4.2168
ENSSSCP00000036626	ENSSSCG00000017273	proteasome 26S subunit non-ATPase 12 - VGNC Symbol VGNC:91920		15.4124	16.4454	15.6204	15.1594	15.4396	14.7818	17.6593	15.8879	NA	NA	13.6302	14.8745	NA	NA	14.6149		1.19751	2.02926		NA	NA	48153	4.68262
ENSSSCP00000051960	ENSSSCG00000012405	ribosomal protein S4 X-linked - NCBI gene (formerly Entrezgene) 397611		17.0444	17.3357	17.4172	16.9361	16.5576	16.6759	17.5004	17.1897	NA	15.6149	16.5809	16.1367	15.6166	16.1192	15.2657		1.19635	1.08544		NA	NA	NA	NA
ENSSSCP00000027816	ENSSSCG00000004339	UFM1 specific ligase 1 - VGNC Symbol VGNC:94684		16.672	16.4434	17.0599	16.6526	17.1086	16.7157	17.083	NA	NA	NA	NA	NA	NA	NA	15.777		1.19212	NA		0.704175	-0.665499	26907	4.42987
ENSSSCP00000052810	ENSSSCG00000036294	nudix hydrolase 19 - VGNC Symbol VGNC:90961		16.7219	16.9579	16.9424	17.2509	16.4578	17.0524	16.6389	16.5511	15.3681	15.5118	16.3719	15.8089	NA	NA	15.1604		1.1904	1.21769		NA	NA	NA	NA
ENSSSCP00000014785	ENSSSCG00000013905	FKBP prolyl isomerase 8 - VGNC Symbol VGNC:88150		18.9042	19.0324	19.019	19.0578	16.9612	17.249	17.6766	18.0925	18.7759	17.4601	18.0506	16.5367	NA	NA	16.0754		1.18875	0.907833		NA	NA	NA	NA
ENSSSCP00000025052	ENSSSCG00000028978	carbamoyl-phosphate synthetase 2 aspartate transcarbamylase and dihydroorotase - VGNC Symbol VGNC:97042		21.5976	22.6566	22.5888	22.3769	22.0893	22.6586	22.4908	23.0293	20.9035	20.277	20.2537	21.4904	21.2874	21.6448	21.0917		1.18842	1.82688		NA	NA	NA	NA
ENSSSCP00000064801	ENSSSCG00000012202	glycerol kinase - NCBI gene (formerly Entrezgene) 100233182		16.7698	16.6917	17.2296	16.7739	16.6088	16.4882	16.6893	17.1303	NA	NA	15.3272	15.5444	NA	NA	NA		1.18473	1.539		NA	NA	40471	4.60714
ENSSSCP00000050484	ENSSSCG00000036639	stomatin - VGNC Symbol VGNC:93565		15.3767	15.8635	15.3025	15.7215	15.6798	15.291	14.7608	15.6196	NA	15.6188	14.5664	14.1553	NA	NA	NA		1.1825	0.473476		0.62135	-0.22827	87040	4.93972
ENSSSCP00000034006	ENSSSCG00000036469	of 1 Hsap:H3.2 histone (putative) - HGNC:32060		17.7475	17.8747	17.6391	17.9397	17.8088	17.9253	18.8782	18.6037	16.6736	16.3416	17.7227	18.5154	17.0155	16.059	16.8971		1.18222	0.887615		NA	NA	NA	NA
ENSSSCP00000041487	ENSSSCG00000016441	of 2 Hsap:ATP binding cassette subfamily F member 2 - HGNC:71		15.0494	15.6159	15.6553	15.4311	14.9489	15.4227	16.2568	16.0617	NA	12.8052	NA	NA	NA	NA	14.4905		1.18204	2.63279		0.705602	0.234569	30479	4.484
ENSSSCP00000039230	ENSSSCG00000001821	unc-45 myosin chaperone A - VGNC Symbol VGNC:94704		17.5746	17.8915	17.983	17.8668	17.7369	18.0239	17.8598	17.8049	16.7013	16.6655	16.5568	16.4943	16.7133	17.0364	16.4643		1.17932	1.18773		NA	NA	NA	NA
ENSSSCP00000008902	ENSSSCG00000008339	glutamine--fructose-6-phosphate transaminase 1 - VGNC Symbol VGNC:88426		18.9972	19.3125	19.299	19.1655	18.3619	18.6546	19.732	19.1573	18.285	17.7187	18.6074	18.3202	17.9039	16.996	18.015		1.16766	0.9898		NA	NA	NA	NA
ENSSSCP00000068478	ENSSSCG00000016272	proteasome 26S subunit non-ATPase 1 - VGNC Symbol VGNC:96511		17.8721	17.8981	17.4452	17.8071	17.7251	18.0487	17.7152	18.0949	NA	16.0614	16.0349	16.7313	NA	NA	NA		1.16465	1.70744		0.594658	0.140377	65159	4.81397
ENSSSCP00000010342	ENSSSCG00000009683	kinesin family member 13B - VGNC Symbol VGNC:89455		16.6371	16.8157	16.9617	16.6723	16.1398	16.2335	16.5843	16.2435	16.0628	15.293	16.0573	15.1394	NA	NA	NA		1.16085	0.967299		NA	NA	48376	4.68463
ENSSSCP00000020162	ENSSSCG00000030369	tyrosyl-tRNA synthetase 1 - VGNC Symbol VGNC:98680		15.7016	15.298	15.9671	15.3492	16.543	NA	NA	15.0649	NA	NA	NA	NA	NA	NA	14.6521		1.1519	NA		0.59021	-0.616159	10667	4.02804
ENSSSCP00000070272	ENSSSCG00000017089	annexin A6 - VGNC Symbol VGNC:85371		16.7735	16.3847	16.5965	16.9091	17.1702	16.3041	16.3023	16.7016	15.1965	14.1454	15.4428	15.4919	15.5756	NA	15.3729		1.1394	1.73774		NA	NA	NA	NA
ENSSSCP00000061648	ENSSSCG00000013391	of 1 Hsap:novel protein		16.7725	17.0404	17.0278	16.5235	16.4748	16.9028	16.5482	16.7577	16.7043	16.5566	16.0605	16.0137	14.9916	15.6751	15.4536		1.13737	0.400572		NA	NA	NA	NA
ENSSSCP00000033514	ENSSSCG00000011214	N-glycanase 1 - VGNC Symbol VGNC:90734		16.0016	16.5648	16.7969	16.584	16.4632	16.6963	16.9173	17.022	15.6437	15.7417	16.0677	15.4503	15.5086	16.2137	15.3813		1.1362	0.66915		NA	NA	NA	NA
ENSSSCP00000060535	ENSSSCG00000004371	crystallin beta-gamma domain containing 1 - VGNC Symbol VGNC:87018		15.4658	16.2716	14.9032	15.9757	15.5491	16.6231	15.4521	15.6479	NA	15.8688	15.3831	14.5884	14.7832	NA	NA		1.13226	0.0281241		NA	NA	NA	NA
ENSSSCP00000019713	ENSSSCG00000039054	cartilage associated protein - VGNC Symbol VGNC:87006		14.6636	14.8232	15.1916	15.2481	14.8683	15.4667	15.8774	15.5328	NA	NA	NA	14.3148	NA	NA	NA		1.12154	NA		0.29781	0.454716	20837	4.31884
ENSSSCP00000051116	ENSSSCG00000039390	eukaryotic translation initiation factor 3 subunit B - HGNC:3280		18.3468	17.3611	18.2976	18.1762	18.3018	17.7386	17.9919	18.1097	16.6902	16.17	16.451	17.3817	16.8538	16.4276	17.0166		1.11555	1.60836		NA	NA	NA	NA
ENSSSCP00000066971	ENSSSCG00000037869	NADH:ubiquinone oxidoreductase subunit A5 - HGNC:7688		17.8616	17.8054	18.0797	17.9777	18.0187	18.0125	18.2343	18.088	16.3936	17.4007	NA	17.3662	17.1032	16.7408	16.7027		1.11018	1.03392		NA	NA	NA	NA
CAD2068474	CAD2068474	P1192R CDS [African swine fever virus]		NA	NA	NA	NA	16.392	17.2257	17.6826	17.7052	NA	NA	NA	16.2233	NA	NA	16.0614		1.10906	NA		NA	NA	NA	NA
ENSSSCP00000067825	ENSSSCG00000007952	TNF receptor associated protein 1 - VGNC Symbol VGNC:94371		17.6126	17.2497	17.4275	17.1836	17.7239	17.5702	17.8356	17.4852	16.2066	16.493	16.2429	17.1617	16.3606	16.2594	16.4134		1.10489	1.05416		NA	NA	NA	NA
ENSSSCP00000061001	ENSSSCG00000027840	of 1 Hsap:COPI coat complex subunit epsilon - HGNC:2234		17.7958	18.0638	18.3403	18.1964	17.6627	17.6588	18.5078	18.4114	16.5598	NA	16.9146	17.5208	16.9876	NA	16.3576		1.10482	1.36183		NA	NA	NA	NA
ENSSSCP00000053555	ENSSSCG00000010874	adenylosuccinate synthase 2 - VGNC Symbol VGNC:96206		NA	18.8085	19.0294	18.7839	18.2088	17.8471	18.3237	19.0195	17.1731	17.4399	17.9188	17.2473	NA	NA	NA		1.10248	1.36334		NA	NA	193690	5.28711
ENSSSCP00000032430	ENSSSCG00000003263	pre-mRNA processing factor 31 - VGNC Symbol VGNC:91841		NA	NA	NA	NA	NA	NA	14.8705	NA	NA	NA	NA	13.7694	NA	NA	NA		1.10108	NA		NA	NA	10477	4.02024
ENSSSCP00000039654	ENSSSCG00000009021	LPS responsive beige-like anchor protein - VGNC Symbol VGNC:98074		17.7253	17.9694	18.4863	17.7209	17.4724	18.2938	16.9759	17.9304	16.8576	16.0759	NA	16.572	NA	NA	NA		1.09614	1.50873		0.621547	-0.307353	25570	4.40773
ENSSSCP00000035529	ENSSSCG00000015214	STT3 oligosaccharyltransferase complex catalytic subunit A - VGNC Symbol VGNC:93581		15.5815	16.211	16.1051	15.9199	15.9452	16.407	16.8525	15.0783	NA	NA	NA	14.9878	NA	NA	NA		1.083	NA		0.882898	0.116365	29566	4.47079
ENSSSCP00000063809	ENSSSCG00000017142	BAR/IMD domain containing adaptor protein 2 - VGNC Symbol VGNC:85748		16.2563	15.2965	16.2827	16.5034	15.7624	NA	NA	15.4759	NA	15.8568	16.7181	14.9753	NA	NA	14.1128		1.07507	-0.202753		NA	NA	NA	NA
ENSSSCP00000011387	ENSSSCG00000010688	minichromosome maintenance complex binding protein - VGNC Symbol VGNC:90077		15.9531	16.3549	16.2866	16.1906	15.832	15.5389	15.3517	15.6734	15.1198	15.7361	15.9288	15.0399	14.7171	14.1399	14.202		1.07427	0.601416		NA	NA	NA	NA
ENSSSCP00000028293	ENSSSCG00000020817	ribosomal protein S16 - VGNC Symbol VGNC:98606		18.292	18.4738	18.4402	18.4238	18.6653	19.1616	18.7675	18.8174	17.954	17.7358	17.9937	17.5744	17.9168	18.1364	17.508		1.06906	0.512995		NA	NA	NA	NA
ENSSSCP00000032503	ENSSSCG00000032031	glutaminyl-tRNA synthetase 1 - VGNC Symbol VGNC:92024		18.2425	18.0586	18.144	17.8582	18.0182	18.0597	18.5733	18.5551	16.9218	16.7693	16.8075	17.4855	17.0961	17.0036	17.3473		1.06846	1.24298		NA	NA	NA	NA
ENSSSCP00000027401	ENSSSCG00000020817	ribosomal protein S16 - VGNC Symbol VGNC:98606		17.0452	17.1819	17.3666	16.941	17.4774	17.8751	17.6776	17.4803	16.1146	15.6809	16.529	16.7869	16.1962	NA	16.6948		1.06828	1.02547		NA	NA	NA	NA
ENSSSCP00000053375	ENSSSCG00000011501	succinate-CoA ligase GDP-forming subunit beta - VGNC Symbol VGNC:93604		16.2411	16.5254	16.8249	16.6948	16.2002	16.4183	16.2352	16.406	16.1267	15.5811	15.5807	15.2268	NA	15.2692	NA		1.06694	0.808725		NA	NA	NA	NA
ENSSSCP00000042682	ENSSSCG00000013366	lactate dehydrogenase A - VGNC Symbol VGNC:99784		16.4588	16.3738	16.4871	16.4333	16.3361	16.1106	16.0771	16.0285	16.3805	15.6671	16.1692	15.2956	NA	NA	14.8563		1.06214	0.36599		NA	NA	NA	NA
ENSSSCP00000014392	ENSSSCG00000013545	tubulin beta 4A class IVa - VGNC Symbol VGNC:94579		19.5141	19.7527	19.2988	19.4324	19.1233	19.7443	19.8661	19.3669	19.148	18.3493	18.4806	18.2007	18.7884	NA	18.4032		1.06101	0.840211		NA	NA	322780	5.50891
ENSSSCP00000052402	ENSSSCG00000002535	heat shock protein 90 alpha family class A member 1 - NCBI gene (formerly Entrezgene) 397028		20.9209	20.5554	20.5067	20.4312	21.3175	20.5575	21.3505	20.8673	19.9663	19.6425	20.0865	20.9572	19.8295	18.7873	20.3094		1.05232	0.705118		NA	NA	NA	NA
ENSSSCP00000037072	ENSSSCG00000015047	tetratricopeptide repeat domain 12 - VGNC Symbol VGNC:94533		15.6616	15.8908	15.8763	15.7397	15.7223	16.0579	16.551	16.1319	15.382	NA	NA	15.0681	NA	NA	NA		1.04762	0.410102		0.292664	0.323648	18885	4.27612
ENSSSCP00000006686	ENSSSCG00000006273	minichromosome maintenance complex component 4 - VGNC Symbol VGNC:90075		16.4043	16.3899	16.5834	16.1491	16.6861	15.959	16.4433	16.9036	NA	NA	NA	15.4551	NA	NA	NA		1.0429	NA		NA	NA	NA	NA
ENSSSCP00000018027	ENSSSCG00000017015	arginyl-tRNA synthetase 1 - VGNC Symbol VGNC:92099		20.0927	20.2791	20.2968	20.211	19.9717	20.4051	20.6394	20.3544	19.4574	19.5086	19.3847	19.3792	19.3538	19.2074	19.2587		1.04286	0.769699		NA	NA	NA	NA
ENSSSCP00000007360	ENSSSCG00000006904	glomulin FKBP associated protein - VGNC Symbol VGNC:88486		19.6099	19.7269	NA	20.4741	19.5658	20.0331	20.1589	NA	19.1652	18.9646	18.8582	18.8847	NA	NA	NA		1.03456	0.940963		NA	NA	201830	5.30499
ENSSSCP00000007319	ENSSSCG00000006865	RNA 3-terminal phosphate cyclase - VGNC Symbol VGNC:92491		18.5237	18.6686	18.6749	18.7816	18.1711	18.6955	18.6836	18.1428	17.3172	17.272	17.1658	17.0522	NA	17.5137	17.6088		1.03168	1.41053		NA	NA	NA	NA
ENSSSCP00000052105	ENSSSCG00000034227	ribosomal protein L35 - VGNC Symbol VGNC:103164		14.4045	15.2825	14.1031	14.5001	14.6167	14.8717	15.3661	15.1509	NA	NA	14.0954	13.975	NA	NA	NA		1.0263	0.477154		0.408678	0.428793	58807	4.76943
ENSSSCP00000005264	ENSSSCG00000004893	vacuolar protein sorting 4 homolog B - VGNC Symbol VGNC:94857		16.0735	16.0925	15.5075	15.9946	15.4788	16.0515	15.7209	15.1792	NA	14.272	13.746	14.584	NA	NA	NA		1.02361	1.90806		NA	NA	5395.1	3.732
ENSSSCP00000003626	ENSSSCG00000003343	ATPase family AAA domain containing 3A - HGNC:25567		15.5973	16.9896	16.0577	16.6499	15.035	16.5617	15.8487	15.8441	NA	NA	14.5337	14.753	NA	14.8484	NA		1.02169	1.78992		NA	NA	16552	4.21885
ENSSSCP00000071701	ENSSSCG00000006358	NADH:ubiquinone oxidoreductase core subunit S2 - VGNC Symbol VGNC:90650		16.3898	16.2651	15.4488	15.9403	15.311	15.47	16.4074	16.1962	NA	NA	13.7958	14.825	NA	NA	NA		1.02112	2.21517		0.813667	-0.16488	35355	4.54845
ENSSSCP00000071705	ENSSSCG00000020830	of 1 Hsap:nascent polypeptide associated complex subunit alpha - HGNC:7629		16.7931	16.1816	16.1407	16.7383	16.6393	15.8235	15.7434	16.1924	16.3294	15.6686	16.1864	NA	15.0796	NA	NA		1.02007	0.401973		NA	NA	173650	5.23967
ENSSSCP00000042503	ENSSSCG00000037274	prothymosin alpha - NCBI gene (formerly Entrezgene) 100294684		13.9402	NA	NA	NA	17.4723	NA	NA	NA	NA	NA	14.5672	NA	NA	16.8641	16.0511		1.01468	-0.627021		NA	NA	NA	NA
ENSSSCP00000074569	ENSSSCG00000007167	VPS16 core subunit of CORVET and HOPS complexes - VGNC Symbol VGNC:95621		15.4835	16.5641	16.0844	16.0102	15.3571	15.6428	16.3556	16.236	NA	14.5065	NA	14.8834	NA	NA	NA		1.01449	1.52907		0.837458	-0.137667	23999	4.38019
ENSSSCP00000011385	ENSSSCG00000010686	BAG cochaperone 3 - VGNC Symbol VGNC:85745		17.5755	17.6955	17.056	17.9109	15.9342	15.9978	14.6574	16.6412	15.6164	15.9196	15.9972	14.1181	NA	15.4735	NA		1.0118	1.71508		NA	NA	NA	NA
ENSSSCP00000052059	ENSSSCG00000034101	D-2-hydroxyglutarate dehydrogenase - HGNC:28358		16.2262	16.6949	16.8805	16.632	15.8152	16.4173	16.6026	16.5048	16.024	15.4809	16.6331	15.3443	15.3072	NA	NA		1.00919	0.562383		NA	NA	NA	NA
ENSSSCP00000069098	ENSSSCG00000017204	integrin subunit beta 4 - VGNC Symbol VGNC:89243		16.1644	16.1269	15.9234	16.1971	16.1653	15.5652	NA	15.771	16.3852	16.5951	16.835	14.8883	14.9278	NA	14.658		1.00913	-0.502159		NA	NA	NA	NA
ENSSSCP00000040607	ENSSSCG00000034086	ATP synthase F1 subunit gamma - VGNC Symbol VGNC:96463		17.0384	17.5837	17.3997	17.1999	16.587	17.067	17.3973	17.5429	16.3368	15.2295	16.0258	16.7211	15.8956	16.1107	15.8368		1.00751	1.44137		NA	NA	NA	NA
ENSSSCP00000032589	ENSSSCG00000049430	armadillo repeat containing 6 - NCBI gene (formerly Entrezgene) 100512037		17.3718	17.0679	17.74	17.1435	17.1735	17.1683	17.7344	17.79	NA	16.3264	NA	16.1311	NA	16.7953	NA		1.00337	1.00436		NA	NA	77271	4.88802
ENSSSCP00000074123	ENSSSCG00000026863	FERM ARH/RhoGEF and pleckstrin domain protein 1 - VGNC Symbol VGNC:88012		17.971	18.2822	18.4125	18.2193	17.629	17.7213	17.6738	17.9907	16.9579	17.2285	17.6671	17.1813	16.1289	16.6413	17.0511		1.00305	0.936749		NA	NA	NA	NA
ENSSSCP00000056536	ENSSSCG00000032083	mitochondrial ribosomal protein L37 - VGNC Symbol VGNC:90362		15.9267	16.1843	16.0335	15.1412	15.1188	14.7997	14.9163	14.9223	13.3838	13.585	NA	13.9376	NA	NA	NA		1.00173	2.33702		0.0539733	-0.88213	20207	4.3055
ENSSSCP00000062359	ENSSSCG00000040887	terminal nucleotidyltransferase 4B - VGNC Symbol VGNC:98649		17.159	17.2736	17.2214	17.5035	17.4961	17.6908	16.8397	17.4653	15.9769	15.9792	16.5534	16.228	16.4722	NA	16.4186		1.00004	1.11955		NA	NA	NA	NA
ENSSSCP00000071333	ENSSSCG00000037772	ATP synthase peripheral stalk-membrane subunit b - VGNC Symbol VGNC:85659		16.2057	16.2344	15.0577	15.4888	14.8293	NA	14.3725	15.2344	NA	NA	NA	13.8123	NA	NA	NA		0.999773	NA		0.1298	-1.24903	16158	4.20839
ENSSSCP00000035829	ENSSSCG00000040337	adenylate kinase 4 - VGNC Symbol VGNC:85209		16.9876	16.8942	17.2452	16.7207	16.3217	16.5754	16.5123	16.7602	16.048	16.0622	16.0915	15.7864	14.976	15.2947	16.1356		0.994223	0.894667		NA	NA	NA	NA
ENSSSCP00000042886	ENSSSCG00000031488	Rho GTPase activating protein 17 - VGNC Symbol VGNC:85459		15.723	15.4171	15.6485	NA	NA	15.8526	15.6461	15.5648	NA	14.7158	NA	14.7016	NA	NA	NA		0.986243	0.880414		0.935948	0.103129	16370	4.21405
ENSSSCP00000022054	ENSSSCG00000030328	NADH:ubiquinone oxidoreductase subunit B10 - VGNC Symbol VGNC:90644		16.6647	16.8017	16.3532	16.6251	16.1881	16.2566	15.8783	16.0466	NA	NA	NA	15.1222	NA	NA	NA		0.970213	NA		0.0425172	-0.518787	38293	4.58312
ENSSSCP00000058298	ENSSSCG00000009303	descr. not available		16.6604	16.954	16.7867	16.9635	16.8584	17.2415	17.5416	17.1226	16.7894	15.1646	16.6073	16.6063	16.5676	15.0651	16.6908		0.958576	0.654074		NA	NA	NA	NA
ENSSSCP00000061440	ENSSSCG00000035676	G3BP stress granule assembly factor 1 - VGNC Symbol VGNC:88288		17.3123	16.3951	16.9185	17.2293	17.8902	16.8088	15.8991	17.0323	15.526	16.3137	16.4851	16.2179	15.6675	NA	15.9638		0.957873	0.855524		NA	NA	NA	NA
ENSSSCP00000062438	ENSSSCG00000005170	DENN domain containing 4C - VGNC Symbol VGNC:87253		15.853	15.9823	15.2125	15.4285	15.2925	15.3294	NA	14.8989	14.8825	NA	NA	14.2175	NA	NA	NA		0.956111	0.736524		NA	NA	1733.5	3.23892
ENSSSCP00000000606	ENSSSCG00000000576	of 2 Hsap:lactate dehydrogenase B - HGNC:6541		16.902	16.7326	16.9362	16.6662	16.2343	16.0372	16.6846	16.6953	15.5153	15.2578	15.8176	15.7335	NA	NA	15.1978		0.947204	1.27902		NA	NA	NA	NA
ENSSSCP00000067520	ENSSSCG00000040912	sorting nexin 6 - VGNC Symbol VGNC:93323		17.2844	17.4782	16.9081	17.4411	17.4597	17.4861	16.9563	17.0267	16.3637	16.4849	16.2146	16.2157	16.3751	16.0714	16.4807		0.946493	0.923515		NA	NA	NA	NA
ENSSSCP00000069885	ENSSSCG00000003229	electron transfer flavoprotein subunit beta - VGNC Symbol VGNC:87802		17.3167	17.4054	17.2676	17.6131	16.6521	16.8796	16.781	16.9801	16.0011	16.2571	17.1433	16.1594	16.251	15.6182	15.4845		0.944947	0.933543		NA	NA	NA	NA
ENSSSCP00000053402	ENSSSCG00000008423	protein phosphatase 1 regulatory subunit 21 - VGNC Symbol VGNC:91729		16.6843	16.9626	15.2732	15.6978	14.6906	14.233	15.1841	13.5141	NA	17.2163	17.0391	13.0443	NA	NA	13.8832		0.941709	-0.973181		NA	NA	NA	NA
ENSSSCP00000012152	ENSSSCG00000011399	G protein subunit alpha i2 - VGNC Symbol VGNC:88522		18.8477	19.0252	19.023	18.7614	18.7764	19.3196	19.3896	18.7846	18.5428	18.3594	17.9687	17.9913	18.1248	18.3541	18.0859		0.928518	0.624008		NA	NA	NA	NA
ENSSSCP00000045176	ENSSSCG00000036716	ribosomal protein L37a - VGNC Symbol VGNC:98296		16.4537	16.9078	16.0775	16.8086	NA	17.4953	17.79	17.4502	NA	16.1199	NA	16.6526	NA	NA	NA		0.925962	0.442015		0.906155	0.201011	291740	5.465
ENSSSCP00000034101	ENSSSCG00000024260	ribosomal protein L11 - VGNC Symbol VGNC:98603		20.4518	20.9031	20.7068	20.6988	20.6224	21.0254	20.8052	21.0652	19.9218	20.422	19.9679	19.7232	20.2079	20.1225	19.7673		0.924334	0.586227		NA	NA	NA	NA
ENSSSCP00000004472	ENSSSCG00000004140	vesicle trafficking 1 - VGNC Symbol VGNC:94877		18.8316	NA	18.8658	18.904	19.4793	18.2513	NA	18.6603	17.5227	17.9502	15.019	18.0632	18.459	18.2442	16.728		0.923394	2.03648		NA	NA	NA	NA
ENSSSCP00000017178	ENSSSCG00000016216	tubulin alpha 4a - VGNC Symbol VGNC:95557		20.3825	20.6749	20.5923	20.5128	19.8922	20.4092	20.9709	20.4012	19.8012	19.5741	19.8741	19.4505	19.5182	19.6109	19.4098		0.921042	0.790806		NA	NA	NA	NA
ENSSSCP00000022087	ENSSSCG00000026395	threonyl-tRNA synthetase 2 mitochondrial - VGNC Symbol VGNC:96766		19.0338	19.1419	19.1685	18.8922	18.7645	19.3582	19.445	18.9118	18.3649	18.5965	18.329	17.6859	18.3934	18.5359	18.1963		0.917014	0.628956		NA	NA	NA	NA
ENSSSCP00000046743	ENSSSCG00000023666	cathepsin B - VGNC Symbol VGNC:87074		18.0845	18.5112	18.362	18.5682	16.5844	17.5431	17.9369	18.1049	NA	17.3422	19.3958	16.5639	16.5328	NA	16.7869		0.914478	0.0124534		NA	NA	NA	NA
ENSSSCP00000052173	ENSSSCG00000012842	ribosomal protein lateral stalk subunit P2 - NCBI gene (formerly Entrezgene) 100513643		17.0814	16.826	16.7829	16.9078	15.899	17.1988	19.243	17.7825	NA	NA	NA	16.6173	NA	NA	NA		0.91357	NA		0.623105	0.631305	340530	5.53216
ENSSSCP00000063527	ENSSSCG00000017155	eukaryotic translation initiation factor 4A3 - VGNC Symbol VGNC:87625		17.469	16.9794	16.9023	17.7392	18.6901	17.6735	17.0663	16.8016	NA	16.0355	15.4339	16.2156	NA	17.0757	NA		0.912257	1.53775		NA	NA	147830	5.16976
ENSSSCP00000073897	ENSSSCG00000025151	vacuolar protein sorting 4 homolog A - NCBI gene (formerly Entrezgene) 100627841		16.603	16.707	16.6542	16.764	16.7217	16.7616	16.8566	16.7058	15.7861	NA	15.4919	16.1009	NA	NA	15.6098		0.906107	1.04308		NA	NA	64595	4.8102
CAD2068463	CAD2068463	NP868R CDS [African swine fever virus]		NA	NA	NA	NA	16.1236	16.2967	17.5738	17.0941	NA	NA	NA	15.7331	16.0024	NA	NA		0.904296	NA		NA	NA	NA	NA
ENSSSCP00000034129	ENSSSCG00000039324	FLII actin remodeling protein - VGNC Symbol VGNC:88154		18.2122	18.0523	18.2739	18.1105	18.185	18.0761	17.8133	18.0273	16.9336	17.3848	15.5878	17.062	NA	NA	17.1953		0.896777	1.52681		NA	NA	NA	NA
CAD2068424	CAD2068424	C129R CDS [African swine fever virus]		NA	NA	NA	NA	16.2949	16.177	16.3588	16.4197	NA	NA	NA	15.4162	NA	NA	NA		0.896398	NA		NA	NA	14868	4.17225
ENSSSCP00000013713	ENSSSCG00000012896	NADH:ubiquinone oxidoreductase core subunit V1 - VGNC Symbol VGNC:90657		17.2576	17.4085	16.8489	17.1976	17.2779	16.9359	16.5277	16.86	16.2289	16.4867	16.8485	16.2049	15.8998	15.9755	15.9445		0.894225	0.656782		NA	NA	NA	NA
ENSSSCP00000031838	ENSSSCG00000016753	DNA polymerase delta 2 accessory subunit - VGNC Symbol VGNC:91628		16.3789	16.5257	16.2963	16.607	15.7713	15.9576	15.7438	16.0355	15.7114	14.8404	16.1194	15.2499	14.5828	NA	15.1214		0.892347	0.894885		NA	NA	NA	NA
ENSSSCP00000066282	ENSSSCG00000006777	ras homolog family member C - VGNC Symbol VGNC:98846		16.8727	17.0621	16.7427	16.6718	16.9446	17.4111	16.9724	16.9055	17.5544	16.6629	15.8071	15.9929	16.5776	16.2994	15.8051		0.889641	0.162522		NA	NA	155530	5.19181
ENSSSCP00000052464	ENSSSCG00000001930	of 1 Hsap:poly(ADP-ribose) polymerase family member 6 - HGNC:26921		22.5448	22.5693	22.5437	22.6322	22.3179	22.5853	22.8755	22.8206	21.488	21.3616	21.5805	21.8974	21.7535	21.7388	21.6648		0.886168	1.09577		NA	NA	NA	NA
ENSSSCP00000000201	ENSSSCG00000000190	tubulin alpha 1a - NCBI gene (formerly Entrezgene) 100135051		24.0825	24.2779	24.0767	24.1452	23.8688	24.1767	24.4684	24.1514	23.3372	23.1652	23.156	23.4668	23.1051	23.5369	23.0119		0.886148	0.926087		NA	NA	NA	NA
CAD2068426	CAD2068426	C717R CDS [African swine fever virus]		NA	NA	NA	NA	16.049	16.0275	16.0072	16.0936	NA	NA	NA	15.4639	NA	14.8681	NA		0.878298	NA		NA	NA	NA	NA
ENSSSCP00000009705	ENSSSCG00000009096	exosome component 9 - VGNC Symbol VGNC:87845		NA	15.636	NA	13.1129	NA	16.2931	16.3339	15.6455	NA	NA	16.5629	15.2136	NA	NA	NA		0.877218	-2.18841		0.142768	1.88152	36095	4.55745
ENSSSCP00000030822	ENSSSCG00000008675	leucine zipper and EF-hand containing transmembrane protein 1 - VGNC Symbol VGNC:89687		17.7498	17.5441	17.9552	17.8139	18.196	17.8185	17.6493	17.7939	17.4005	17.3086	17.0385	16.9563	16.9479	16.982	17.075		0.87412	0.516552		NA	NA	NA	NA
ENSSSCP00000012405	ENSSSCG00000011639	SRP receptor subunit beta - VGNC Symbol VGNC:93466		17.6297	17.0982	17.5416	17.5731	17.8785	17.6564	17.1981	17.3791	17.1674	17.3945	16.594	16.9174	16.6223	16.5283	16.5495		0.873646	0.408691		NA	NA	NA	NA
ENSSSCP00000008441	ENSSSCG00000007907	ubiquitin specific peptidase 7 - VGNC Symbol VGNC:94777		15.2654	14.8302	14.759	14.8302	14.7621	14.7478	15.4135	14.8155	NA	NA	NA	14.0611	NA	NA	NA		0.873622	NA		0.976748	0.0135343	5684.7	3.75471
ENSSSCP00000024198	ENSSSCG00000024598	protein kinase AMP-activated catalytic subunit alpha 1 - VGNC Symbol VGNC:91797		16.6412	16.8039	16.8522	16.996	15.7881	16.2603	16.0305	16.4695	16.7184	16.3848	16.7189	14.5579	15.7552	NA	15.4889		0.869778	0.215924		NA	NA	NA	NA
ENSSSCP00000059968	ENSSSCG00000013239	proteasome 26S subunit ATPase 3 - VGNC Symbol VGNC:100331		18.6939	18.7559	18.7976	18.6342	18.8824	18.808	18.8554	18.9289	17.7868	17.8182	17.7018	17.9811	17.7015	18.3311	17.9829		0.869527	0.951474		0.0663448	0.148281	525690	5.72073
ENSSSCP00000053141	ENSSSCG00000015857	UDP-glucose glycoprotein glucosyltransferase 1 - VGNC Symbol VGNC:95646		16.9897	16.2646	16.7014	16.6803	16.9355	16.6337	16.9264	16.4523	NA	NA	15.4337	15.8698	NA	NA	NA		0.867188	1.22535		0.837993	0.0779495	18282	4.26202
ENSSSCP00000015889	ENSSSCG00000014965	endonuclease domain containing 1 - VGNC Symbol VGNC:87697		16.5353	16.9689	16.8675	16.9482	16.8938	17.1618	16.7722	17.0366	NA	NA	16.5669	16.0842	16.12	NA	NA		0.864035	0.263134		NA	NA	55334	4.74299
ENSSSCP00000020608	ENSSSCG00000020965	LysM domain containing 1 - VGNC Symbol VGNC:89917		15.9139	15.0857	15.3541	15.2423	15.2939	14.6253	14.9435	14.929	15.3748	NA	16.8485	NA	NA	NA	14.0874		0.860526	-0.712698		NA	NA	39576	4.59743
ENSSSCP00000040826	ENSSSCG00000012328	HECT UBA and WWE domain containing E3 ubiquitin protein ligase 1 - VGNC Symbol VGNC:89008		17.7271	17.5115	17.6751	17.8471	16.7243	16.7149	16.7148	16.6244	16.0779	16.514	16.6488	15.9991	NA	NA	15.6755		0.857301	1.27667		NA	NA	NA	NA
ENSSSCP00000009623	ENSSSCG00000009019	ribosomal protein S3A - VGNC Symbol VGNC:98958		17.9576	18.3903	18.0714	17.9765	17.8636	18.3247	18.626	18.4371	16.985	16.4641	17.4383	17.6846	17.4101	17.3736	17.3757		0.85186	1.13649		NA	NA	NA	NA
ENSSSCP00000071085	ENSSSCG00000028869	cullin associated and neddylation dissociated 1 - VGNC Symbol VGNC:97912		18.5793	18.4424	19.0187	18.7644	18.6887	18.5371	18.9291	18.9207	17.7965	17.564	17.8936	18.3015	17.8509	NA	17.5988		0.851836	0.949858		NA	NA	NA	NA
ENSSSCP00000056985	ENSSSCG00000014016	sequestosome 1 - VGNC Symbol VGNC:93445		16.7052	16.9864	16.476	16.8978	17.3991	17.5977	17.36	17.6828	NA	NA	16.9385	16.6632	NA	NA	NA		0.846731	-0.172112		0.0310877	0.743536	50045	4.69936
ENSSSCP00000040189	ENSSSCG00000023272	integrin linked kinase - VGNC Symbol VGNC:89121		18.7521	18.8783	18.6951	18.8533	17.5851	18.6177	18.4658	18.5492	17.9202	17.3273	17.8079	16.9613	16.9588	17.9808	17.9408		0.844052	1.10957		NA	NA	NA	NA
ENSSSCP00000046414	ENSSSCG00000000890	NEDD1 gamma-tubulin ring complex targeting factor - VGNC Symbol VGNC:90665		16.063	16.7124	16.6639	16.7043	15.9754	16.619	16.8008	16.8606	16.1033	16.0018	16.7414	15.3588	15.7872	16.2378	15.5299		0.835521	0.253706		NA	NA	NA	NA
ENSSSCP00000056168	ENSSSCG00000010144	actinin alpha 2 - VGNC Symbol VGNC:85046		16.133	14.5918	13.9231	NA	16.9827	14.1468	13.4387	NA	NA	NA	14.9929	NA	NA	NA	14.0219		0.834123	-0.110272		0.974445	-0.0673175	7473.3	3.87351
ENSSSCP00000037726	ENSSSCG00000035564	minichromosome maintenance complex component 6 - VGNC Symbol VGNC:96416		16.8042	15.9075	16.1189	16.1454	16.9829	16.5213	15.9887	16.1603	15.3632	15.0452	15.0029	16.0095	15.4941	NA	15.2344		0.833979	1.10692		NA	NA	NA	NA
ENSSSCP00000060573	ENSSSCG00000013745	phenylalanyl-tRNA synthetase subunit alpha - VGNC Symbol VGNC:88014		17.5363	17.6117	17.6943	17.7655	17.428	18.0166	17.9043	18.0358	17.7375	17.1265	17.3686	17.095	17.1301	16.9656	16.8635		0.832635	0.241081		NA	NA	NA	NA
ENSSSCP00000010312	ENSSSCG00000009657	protein phosphatase 2 regulatory subunit Balpha - VGNC Symbol VGNC:91748		18.372	18.6239	18.163	18.4635	17.8783	18.3906	19.0964	18.6515	17.9037	17.1155	18.3617	18.0445	17.6643	17.0679	17.9128		0.831833	0.611973		NA	NA	NA	NA
ENSSSCP00000011276	ENSSSCG00000010585	actin related protein 1A - VGNC Symbol VGNC:85049		19.6451	18.4174	19.2028	19.1533	19.7274	19.1154	18.9969	19.0064	18.3673	NA	17.5085	18.5978	18.349	NA	18.1952		0.830828	1.16677		0.862297	0.106842	275880	5.44072
ENSSSCP00000018252	ENSSSCG00000017227	ferredoxin reductase - VGNC Symbol VGNC:88080		14.0727	14.8932	14.9225	14.3734	16.6534	15.2	14.42	15.4647	NA	NA	13.5505	NA	NA	NA	14.6054		0.829091	1.01495		NA	NA	24972	4.39745
ENSSSCP00000035584	ENSSSCG00000033763	G protein subunit alpha q - VGNC Symbol VGNC:103100		15.5668	15.8622	15.4545	15.8521	15.2848	15.7764	15.6386	NA	NA	NA	15.3438	14.7381	NA	NA	NA		0.828496	0.340125		0.489155	-0.514315	22852	4.35892
ENSSSCP00000018597	ENSSSCG00000017549	prohibitin - VGNC Symbol VGNC:91368		18.2887	17.072	17.8803	17.5981	18.3025	17.6806	17.1456	17.8177	17.1221	17.2862	16.7157	17.1892	17.0734	16.7207	16.6531		0.827498	0.668453		NA	NA	NA	NA
ENSSSCP00000047058	ENSSSCG00000004679	sorbitol dehydrogenase - VGNC Symbol VGNC:93342		19.0097	18.7384	18.3288	18.8793	18.5169	18.42	16.9699	18.1254	17.9168	17.8558	18.4345	16.7256	17.3209	NA	17.5012		0.825481	0.670007		NA	NA	NA	NA
ENSSSCP00000064906	ENSSSCG00000013174	catenin delta 1 - VGNC Symbol VGNC:87067		18.4579	18.4504	18.4734	18.6484	18.2067	18.0796	17.8921	18.1268	18.2896	17.792	17.7879	17.443	17.2835	17.3623	16.9537		0.815709	0.551002		NA	NA	NA	NA
ENSSSCP00000068357	ENSSSCG00000047716	H2A clustered histone 12 - HGNC:13671		19.9784	19.9098	20.2674	20.1051	20.2405	20.3502	21.5009	20.5995	20.1011	19.4194	19.9449	20.2206	20.1868	19.4001	19.6295		0.813549	0.243357		0.24399	0.607625	3648200	6.56208
ENSSSCP00000063028	ENSSSCG00000004432	histone deacetylase 2 - VGNC Symbol VGNC:88813		17.2162	16.8942	16.9101	17.0583	17.4799	17.9347	17.4212	17.4257	16.8303	16.9214	16.4154	16.3765	16.7342	17.1515	NA		0.811314	0.297314		NA	NA	NA	NA
ENSSSCP00000015859	ENSSSCG00000040401	eukaryotic translation elongation factor 1 alpha 2 - VGNC Symbol VGNC:96262		19.7756	19.5462	19.4852	19.8982	19.5453	18.5764	19.4486	19.9382	18.4262	18.6149	19.8377	18.4985	NA	18.3753	18.844		0.804498	0.716668		NA	NA	NA	NA
ENSSSCP00000062793	ENSSSCG00000004884	thioredoxin related transmembrane protein 3 - VGNC Symbol VGNC:94248		NA	15.4406	NA	15.5748	15.6904	15.2868	NA	15.9511	NA	NA	NA	14.8426	NA	NA	NA		0.800167	NA		0.899984	0.158355	61734	4.79052
ENSSSCP00000042797	ENSSSCG00000034810	penta-EF-hand domain containing 1 - VGNC Symbol VGNC:91305		17.0123	17.3127	17.4942	17.7535	16.6381	16.7313	16.5777	17.4064	NA	17.357	18.2167	15.9657	16.117	NA	NA		0.797023	-0.393716		NA	NA	NA	NA
ENSSSCP00000055062	ENSSSCG00000004537	thioredoxin like 1 - VGNC Symbol VGNC:94611		17.1344	16.8419	16.7801	16.8419	16.7435	16.3375	16.6701	16.0681	16.4487	16.2513	15.9812	16.057	15.2614	NA	NA		0.795616	0.672523		NA	NA	NA	NA
ENSSSCP00000065894	ENSSSCG00000001137	H1.3 linker histone cluster member - HGNC:4717		19.5009	19.9741	19.4356	19.8413	20.1715	20.3811	20.3537	20.0874	19.177	19.4284	19.9146	19.563	19.3692	19.732	19.17		0.789868	0.181311		NA	NA	NA	NA
CAD2068398	CAD2068398	A151R CDS [African swine fever virus]		NA	NA	NA	NA	17.9748	17.9705	18.7179	18.1982	NA	NA	NA	17.4621	17.3297	NA	17.5097		0.781486	NA		NA	NA	NA	NA
ENSSSCP00000025435	ENSSSCG00000020737	zinc ribbon domain containing 2 - VGNC Symbol VGNC:96606		15.735	16.0483	16.2615	NA	16.6402	NA	NA	NA	NA	15.1352	NA	NA	NA	15.8593	NA		0.780848	0.879681		NA	NA	62931	4.79886
ENSSSCP00000006016	ENSSSCG00000005615	peptidyl-tRNA hydrolase 1 homolog - VGNC Symbol VGNC:91997		16.421	16.7014	16.8979	16.7699	15.7799	17.1222	15.9551	16.7001	16.4487	16.0413	16.897	15.5328	NA	15.6967	NA		0.774567	0.235241		NA	NA	NA	NA
ENSSSCP00000036642	ENSSSCG00000000377	descr. not available		16.6392	16.5636	16.6687	16.6423	17.4198	16.6844	17.0916	16.9094	15.1281	15.6961	16.2512	17.2548	16.2532	15.4846	16.0184		0.773526	0.936648		NA	NA	NA	NA
ENSSSCP00000036176	ENSSSCG00000033161	heteroous nuclear ribonucleoprotein H2 - VGNC Symbol VGNC:88921		16.2886	16.2361	16.7207	17.4553	NA	NA	17.6206	16.7606	NA	NA	18.5389	16.4175	NA	NA	NA		0.773156	-1.8637		0.487843	-1.43677	84294	4.9258
ENSSSCP00000002990	ENSSSCG00000002771	enhancer of mRNA decapping 4 - VGNC Symbol VGNC:87544		19.313	19.6033	19.3026	19.6937	19.139	18.4164	18.5178	19.6086	18.7991	18.5815	19.1989	18.1163	18.0332	18.229	18.2147		0.772124	0.618272		NA	NA	NA	NA
ENSSSCP00000025430	ENSSSCG00000027986	ATP binding cassette subfamily B member 8 - VGNC Symbol VGNC:97856		15.1003	15.5967	15.8367	15.7068	14.9499	16.3327	15.851	15.709	NA	NA	12.7885	14.9481	NA	NA	NA		0.762496	2.7716		0.820955	0.150523	6976.9	3.84366
ENSSSCP00000055534	ENSSSCG00000011022	supervillin - VGNC Symbol VGNC:95528		NA	15.2707	15.5203	14.4263	14.2508	NA	15.206	15.2502	NA	16.4606	16.4286	14.1399	NA	NA	NA		0.762483	-1.37212		NA	NA	4975.4	3.69683
ENSSSCP00000040673	ENSSSCG00000037549	glutamate-cysteine ligase modifier subunit - VGNC Symbol VGNC:88387		18.055	18.2558	18.1925	18.159	17.7183	18.2601	18.107	17.9671	17.9255	17.6979	17.6446	17.2848	17.2868	16.931	17.5158		0.758515	0.409608		NA	NA	NA	NA
ENSSSCP00000040559	ENSSSCG00000001701	heat shock protein 90 alpha family class B member 1 - NCBI gene (formerly Entrezgene) 396742		20.4781	20.3489	20.341	20.228	20.5737	20.5741	21.0666	20.7624	19.8701	19.3392	19.6734	20.4205	19.9089	19.6058	20.0077		0.758464	0.721456		NA	NA	NA	NA
ENSSSCP00000038134	ENSSSCG00000016151	microtubule associated protein 2 - VGNC Symbol VGNC:96409		17.937	18.3447	18.037	18.1068	17.3046	17.5952	17.6136	17.7287	17.8832	18.4418	18.5459	16.828	16.7525	16.7167	16.944		0.750244	-0.183917		NA	NA	NA	NA
ENSSSCP00000064703	ENSSSCG00000022559	ubiquitin specific peptidase 14 - VGNC Symbol VGNC:94747		15.7136	14.5035	14.9519	15.1528	16.4232	15.5754	15.4712	15.4294	15.5843	14.9392	15.553	15.3445	14.6621	NA	14.919		0.74961	-0.278401		NA	NA	NA	NA
ENSSSCP00000011734	ENSSSCG00000011000	DnaJ heat shock protein family (Hsp40) member A1 - NCBI gene (formerly Entrezgene) 100512008		16.7614	17.1044	17.1465	16.7027	15.966	16.2507	16.8168	17.0479	NA	15.7182	16.4779	15.977	NA	NA	15.5751		0.744318	0.83068		NA	NA	NA	NA
ENSSSCP00000060321	ENSSSCG00000040494	ribosomal protein L3 - VGNC Symbol VGNC:92427		15.6881	16.2682	15.9971	15.71	15.9084	16.3728	17.1769	16.7903	14.7396	13.8008	15.9571	16.4131	15.6855	NA	15.3573		0.743445	1.08335		NA	NA	NA	NA
ENSSSCP00000053046	ENSSSCG00000006176	elongin C - VGNC Symbol VGNC:98791		17.1278	17.1406	17.2965	17.0304	17.2613	16.7085	17.1678	16.9866	NA	17.2851	16.9608	16.4909	16.2807	NA	16.0983		0.741089	0.0258617		NA	NA	NA	NA
ENSSSCP00000021016	ENSSSCG00000028698	coiled-coil domain containing 47 - VGNC Symbol VGNC:97916		15.2588	15.6579	15.7957	15.3225	15.3731	15.683	16.9842	16.2211	NA	NA	14.4791	15.3294	NA	NA	NA		0.735953	1.02965		0.389563	0.556597	20454	4.31078
ENSSSCP00000012697	ENSSSCG00000011916	ATPase H+ transporting V1 subunit A - VGNC Symbol VGNC:85669		18.1423	17.9301	18.2921	18.2535	18.3446	18.1377	17.8992	17.769	17.7906	17.792	17.2882	17.394	17.5041	17.0603	17.2514		0.735207	0.530877		NA	NA	NA	NA
ENSSSCP00000073174	ENSSSCG00000017524	CDK5 regulatory subunit associated protein 3 - VGNC Symbol VGNC:86505		14.4128	15.5914	15.9063	14.8332	14.3463	14.1819	14.8909	15.1367	NA	12.9294	15.2641	13.9038	NA	NA	NA		0.735171	1.08914		NA	NA	16634	4.221
ENSSSCP00000013894	ENSSSCG00000013064	eukaryotic translation elongation factor 1 gamma - VGNC Symbol VGNC:87555		20.2665	20.272	19.8261	20.2154	20.9561	20.8215	20.6675	20.4867	19.5314	19.5934	19.1926	20.0913	19.9046	20.0855	19.9162		0.73357	0.705863		NA	NA	NA	NA
ENSSSCP00000032439	ENSSSCG00000011071	threonine synthase like 1 - VGNC Symbol VGNC:96116		17.9168	18.0348	18.2755	18.0992	17.9196	18.0973	18.1811	17.9623	16.7582	17.0834	17.3238	17.3069	NA	NA	NA		0.733187	1.02645		NA	NA	79861	4.90233
ENSSSCP00000073312	ENSSSCG00000005507	proteasome 26S subunit non-ATPase 5 - VGNC Symbol VGNC:91923		17.2033	16.9129	17.1614	17.2352	17.3841	16.8435	17.4757	17.2229	15.3462	NA	15.8905	16.4995	NA	NA	NA		0.732014	1.50984		NA	NA	96668	4.98528
ENSSSCP00000055263	ENSSSCG00000016056	glutaminase - VGNC Symbol VGNC:96325		16.6284	16.3138	16.892	15.8879	15.7655	16.2367	17.8911	16.2288	16.0824	15.3122	15.7847	16.234	NA	NA	15.3674		0.72981	0.704079		NA	NA	41468	4.61771
ENSSSCP00000037253	ENSSSCG00000009942	D-amino acid oxidase - VGNC Symbol VGNC:87155		17.5831	17.6259	17.0947	17.6206	17.1142	17.0866	17.3796	17.2059	17.025	NA	17.5114	16.7095	16.2283	NA	NA		0.727665	0.212883		NA	NA	NA	NA
ENSSSCP00000007110	ENSSSCG00000006667	bolA family member 1 - VGNC Symbol VGNC:85860		18.0397	18.1745	18.1593	18.1164	17.6153	17.8703	17.7111	17.6492	18.2536	18.5844	18.4275	16.339	17.2591	17.2757	17.0728		0.724823	-0.299351		NA	NA	NA	NA
ENSSSCP00000023921	ENSSSCG00000026025	3-hydroxy-3-methylglutaryl-CoA lyase - VGNC Symbol VGNC:88904		18.0038	17.7157	17.6383	18.0636	17.6137	17.5721	17.6608	17.6449	17.293	17.0837	17.8279	17.0343	17.1173	16.0545	17.3868		0.72466	0.453817		NA	NA	NA	NA
ENSSSCP00000037248	ENSSSCG00000039656	ras homolog family member G - VGNC Symbol VGNC:92289		16.5817	16.6093	16.7964	16.7436	15.9894	16.6859	17.031	16.6365	NA	NA	NA	15.8634	NA	NA	NA		0.722358	NA		0.834557	-0.0970283	113570	5.05526
ENSSSCP00000006387	ENSSSCG00000005979	annexin A13 - VGNC Symbol VGNC:85368		18.0575	17.8324	18.0665	18.1977	18.4473	17.9323	17.8378	17.9224	17.3524	17.4209	17.6333	17.1884	17.3836	17.2728	17.4246		0.717555	0.569649		NA	NA	NA	NA
ENSSSCP00000051191	ENSSSCG00000023245	non-POU domain containing octamer binding - HGNC:7871		19.6439	19.5309	19.468	19.6118	20.004	19.5806	19.4973	19.68	19.3878	19.4721	19.3702	19.0461	18.9404	19.0142	18.9206		0.710152	0.153622		NA	NA	NA	NA
ENSSSCP00000034039	ENSSSCG00000032498	isocitrate dehydrogenase (NAD(+)) 3 catalytic subunit alpha - HGNC:5384		19.1774	19.1973	19.222	19.299	19.1389	19.4328	18.8542	18.9141	18.5943	18.7603	18.1695	17.8506	18.412	19.0632	18.1775		0.709121	0.715894		NA	NA	NA	NA
CAD2068470	CAD2068470	D205R CDS [African swine fever virus]		NA	NA	NA	NA	16.2578	16.305	16.665	16.9967	NA	NA	NA	15.8356	NA	NA	15.8585		0.709053	NA		NA	NA	NA	NA
ENSSSCP00000055436	ENSSSCG00000017403	signal transducer and activator of transcription 3 - VGNC Symbol VGNC:93540		17.1806	17.4195	17.3059	17.3836	16.3443	16.6144	17.3773	17.0605	16.9496	16.4578	17.1323	16.5991	15.9828	NA	15.8521		0.704472	0.475851		NA	NA	NA	NA
ENSSSCP00000052815	ENSSSCG00000006781	CTTNBP2 N-terminal like - VGNC Symbol VGNC:87082		16.9806	17.2215	17.168	17.089	16.7422	16.2058	16.0944	16.6306	16.5706	17.1134	16.6928	15.4369	NA	16.0399	15.6858		0.697395	0.322502		NA	NA	NA	NA
ENSSSCP00000029651	ENSSSCG00000012822	membrane palmitoylated protein 1 - VGNC Symbol VGNC:98132		18.2663	18.5338	18.2913	18.5726	18.1092	18.2856	17.5188	17.9921	18.0299	18.6388	18.6103	16.3816	17.1927	18.5328	17.0443		0.688613	-0.0103349		NA	NA	NA	NA
ENSSSCP00000063802	ENSSSCG00000011183	ATPase secretory pathway Ca2+ transporting 1 - VGNC Symbol VGNC:85652		15.2302	15.5551	15.4981	15.253	14.861	15.356	15.4871	NA	NA	NA	NA	14.5555	NA	NA	NA		0.679184	NA		0.432404	-0.389426	13246	4.12208
ENSSSCP00000020816	ENSSSCG00000024059	vesicle amine transport 1 - VGNC Symbol VGNC:94805		18.2627	17.6245	17.6209	17.7557	18.3978	17.7168	17.5692	17.6201	17.0756	17.004	16.6941	17.2997	16.9397	17.2861	17.0679		0.677594	0.891383		NA	NA	NA	NA
ENSSSCP00000011058	ENSSSCG00000010370	annexin A8 - NCBI gene (formerly Entrezgene) 100155930		15.0733	NA	NA	14.3252	16.2668	NA	15.0118	NA	NA	NA	NA	14.9643	NA	NA	NA		0.674968	NA		0.51678	0.744213	8214.2	3.91457
ENSSSCP00000074568	ENSSSCG00000023380	iron-sulfur cluster assembly enzyme - VGNC Symbol VGNC:89222		16.8224	17.3718	16.4205	16.8133	15.6453	15.3461	15.3465	16.1813	NA	16.8433	17.0072	14.9594	NA	NA	NA		0.670372	-0.068277		NA	NA	87588	4.94244
ENSSSCP00000061934	ENSSSCG00000031236	GLI pathosis related 2 - VGNC Symbol VGNC:98023		16.912	16.5721	16.8026	16.7534	17.1067	17.0056	16.5791	16.4858	16.1221	16.624	16.5085	16.2465	15.9042	NA	16.2283		0.667947	0.341833		NA	NA	NA	NA
ENSSSCP00000030249	ENSSSCG00000012597	plastin 3 - VGNC Symbol VGNC:91573		17.0225	16.5569	16.8962	16.9949	17.1091	NA	16.1633	16.741	NA	14.9994	17.567	16.0059	NA	NA	16.0084		0.664019	0.584413		NA	NA	17227	4.23621
ENSSSCP00000042215	ENSSSCG00000032908	proteasome 26S subunit non-ATPase 7 - VGNC Symbol VGNC:91925		15.877	17.1138	17.0629	16.3076	15.5793	15.8886	16.4979	16.6137	NA	NA	NA	15.4813	NA	NA	NA		0.663508	NA		0.516602	-0.445489	75921	4.88036
ENSSSCP00000010887	ENSSSCG00000010211	coiled-coil domain containing 6 - VGNC Symbol VGNC:86304		16.8947	16.7237	16.8556	16.6854	16.4088	16.0528	16.0265	16.1746	16.7288	17.2076	16.8677	15.562	14.5425	15.9566	15.9509		0.662681	-0.144847		NA	NA	NA	NA
ENSSSCP00000010768	ENSSSCG00000010095	CRK like proto-onco adaptor protein - VGNC Symbol VGNC:86997		18.1392	18.6134	18.2544	18.3626	17.8835	18.5396	18.603	18.3609	19.0036	18.8208	19.0955	17.7025	17.7498	17.5084	17.7813		0.661236	-0.630897		NA	NA	NA	NA
ENSSSCP00000013880	ENSSSCG00000013052	reticulon 3 - VGNC Symbol VGNC:92501		15.8528	15.9575	15.681	15.3889	14.8552	15.5783	15.3352	14.9282	NA	16.0586	16.2253	14.4709	NA	NA	14.5619		0.657846	-0.421938		NA	NA	NA	NA
ENSSSCP00000022254	ENSSSCG00000023562	small nuclear ribonucleoprotein polypeptide E - NCBI gene (formerly Entrezgene) 100038330		19.1938	18.364	18.9092	18.8036	19.8274	19.6204	19.2903	19.241	18.5314	18.574	18.2156	19.5625	19.4868	20.3493	15.9571		0.655881	0.377341		NA	NA	NA	NA
CAD2068458	CAD2068458	CP312R CDS [African swine fever virus]		15.1985	NA	NA	NA	21.4356	19.8639	20.2888	20.2956	NA	NA	NA	20.2261	19.5339	19.7817	19.7263		0.653966	NA		NA	NA	NA	NA
ENSSSCP00000043410	ENSSSCG00000031332	N-alpha-acetyltransferase 30 NatC catalytic subunit - VGNC Symbol VGNC:96751		15.7709	15.8913	16.0343	15.6314	14.9835	15.0078	15.2024	15.3945	NA	NA	NA	14.497	NA	NA	NA		0.650009	NA		0.0310476	-0.684931	43439	4.63788
ENSSSCP00000008332	ENSSSCG00000007803	Tu translation elongation factor mitochondrial - VGNC Symbol VGNC:94588		19.9893	20.3075	20.2769	20.2228	20.1294	20.3523	20.1148	20.2303	19.4213	19.6304	19.3339	19.337	19.632	19.9209	19.3434		0.648389	0.737252		NA	NA	NA	NA
ENSSSCP00000004165	ENSSSCG00000003849	mago homolog exon junction complex subunit - HGNC:6815		14.4562	NA	NA	NA	15.0757	16.067	15.4483	15.9487	NA	NA	NA	14.9871	NA	NA	NA		0.647815	NA		NA	NA	14966	4.17511
ENSSSCP00000038860	ENSSSCG00000005110	spectrin repeat containing nuclear envelope protein 2 - VGNC Symbol VGNC:93662		18.0798	18.5061	18.5516	18.2782	17.344	17.6219	17.5719	18.1199	16.2725	16.8934	16.7688	17.4188	16.6257	NA	NA		0.642169	1.70901		NA	NA	NA	NA
ENSSSCP00000039122	ENSSSCG00000033299	filamin A - VGNC Symbol VGNC:88155		17.579	17.4125	17.4519	17.109	17.6646	17.4925	17.8526	17.6182	NA	16.8498	16.8929	17.2402	16.8528	NA	16.9569		0.640335	0.516796		NA	NA	NA	NA
ENSSSCP00000041699	ENSSSCG00000000522	nucleosome assembly protein 1 like 1 - VGNC Symbol VGNC:90576		16.8251	16.2399	16.227	16.0876	17.3319	16.3604	15.8406	16.7423	15.5356	14.9629	15.5666	15.9858	16.3875	15.5037	15.8721		0.631533	0.989877		NA	NA	NA	NA
ENSSSCP00000018469	ENSSSCG00000017428	junction plakoglobin - VGNC Symbol VGNC:99008		17.9618	17.5624	17.753	17.8355	17.9337	17.8098	17.5733	17.6034	17.6484	17.6208	17.2443	16.9483	17.1583	17.4448	16.8454		0.630859	0.273663		NA	NA	NA	NA
ENSSSCP00000011165	ENSSSCG00000010476	myoferlin - VGNC Symbol VGNC:90538		19.6759	19.5751	19.5774	19.5172	19.5252	19.4883	19.7149	19.6452	18.462	18.3608	18.9938	19.3855	18.7872	18.8574	18.8248		0.629693	0.980907		NA	NA	NA	NA
ENSSSCP00000063897	ENSSSCG00000037046	tubulin beta 4B class IVb - VGNC Symbol VGNC:94580		22.6966	22.7176	22.7325	22.6441	22.4205	22.8054	23.2366	22.8048	22.0918	21.898	22.0693	22.3176	22.2521	21.9079	22.2729		0.62924	0.678017		NA	NA	NA	NA
ENSSSCP00000068464	ENSSSCG00000036257	eukaryotic translation elongation factor 1 epsilon 1 - NCBI gene (formerly Entrezgene) 100155141		19.6021	19.5375	19.2213	19.6944	19.5019	20.179	19.6307	19.754	19.4824	19.4875	18.9931	18.7944	19.2615	19.8017	18.6978		0.627541	0.192809		NA	NA	NA	NA
ENSSSCP00000034566	ENSSSCG00000037468	glucosamine (UDP-N-acetyl)-2-epimerase/N-acetylmannosamine kinase - VGNC Symbol VGNC:103101		16.5425	16.3941	17.171	16.5267	16.2869	NA	16.2381	16.8613	NA	NA	16.1403	15.8359	NA	NA	NA		0.62624	0.518306		0.466222	-0.69679	33008	4.51862
ENSSSCP00000060546	ENSSSCG00000014023	RUN and FYVE domain containing 1 - VGNC Symbol VGNC:92511		15.8709	16.4273	16.6708	16.5616	15.8584	15.7372	16.041	16.4737	15.7004	16.0396	16.2193	15.5264	NA	NA	15.2792		0.624749	0.396191		NA	NA	NA	NA
ENSSSCP00000006334	ENSSSCG00000005925	exosome component 4 - VGNC Symbol VGNC:87840		16.8796	16.7037	16.9005	16.7044	17.4886	17.8172	17.0135	17.3261	16.8433	16.7787	17.2238	16.4139	16.2438	17.1717	17.3254		0.622671	-0.151513		NA	NA	NA	NA
ENSSSCP00000015203	ENSSSCG00000014292	heat shock protein family A (Hsp70) member 4 - HGNC:5237		18.0818	17.3401	17.7978	17.6612	18.3836	18.1142	18.1938	18.3566	16.6558	17.0632	16.851	17.9431	17.1078	17.9115	17.6032		0.620639	0.863555		NA	NA	NA	NA
ENSSSCP00000044211	ENSSSCG00000016019	NCK associated protein 1 - VGNC Symbol VGNC:96432		16.7914	17.1646	16.8714	16.9434	16.5496	17.0742	16.9456	16.7806	17.3041	16.6406	17.0584	16.7312	16.3056	16.0438	15.7895		0.619981	-0.058362		NA	NA	NA	NA
ENSSSCP00000044048	ENSSSCG00000001477	ring finger protein 1 - VGNC Symbol VGNC:92312		16.7395	15.98	16.7775	16.3894	16.2877	16.1124	16.1457	16.0592	17.0694	15.9363	15.9752	13.9755	16.1766	NA	16.4422		0.619844	0.144653		NA	NA	NA	NA
ENSSSCP00000073925	ENSSSCG00000028420	eukaryotic translation initiation factor 4E - VGNC Symbol VGNC:87626		16.6057	16.8769	16.5636	16.413	16.457	16.5851	17.2784	17.1579	15.6777	14.9882	16.503	16.7416	15.8114	NA	16.1992		0.618854	0.891795		NA	NA	NA	NA
ENSSSCP00000048016	ENSSSCG00000033526	BAG cochaperone 2 - VGNC Symbol VGNC:85744		16.7978	16.4965	17.1559	16.9024	17.0702	16.7251	16.4657	16.8602	16.3223	16.7608	16.3988	16.1126	16.0893	16.3009	16.1561		0.615607	0.344167		NA	NA	NA	NA
ENSSSCP00000066290	ENSSSCG00000012955	kinesin light chain 2 - VGNC Symbol VGNC:89486		15.9972	15.8607	15.8282	16.1179	15.2976	15.1148	14.4453	15.217	NA	NA	15.3435	14.4032	NA	NA	NA		0.615467	0.607479		0.0378022	-0.932333	40656	4.60912
ENSSSCP00000015721	ENSSSCG00000014802	nuclear mitotic apparatus protein 1 - VGNC Symbol VGNC:90969		17.9384	17.9594	18.0649	18.1268	17.6801	17.7225	17.1523	17.4571	18.1547	18.5278	18.0774	16.5011	16.8855	17.3882	16.7941		0.610777	-0.23091		NA	NA	NA	NA
ENSSSCP00000024438	ENSSSCG00000003199	adaptor related protein complex 2 subunit alpha 1 - VGNC Symbol VGNC:85383		16.4567	15.6108	16.3207	15.9577	16.3952	15.939	15.3547	15.9634	NA	NA	15.3909	15.3032	NA	NA	NA		0.60982	0.695544		0.752047	-0.173419	28397	4.45327
ENSSSCP00000035428	ENSSSCG00000037920	tripartite motif containing 28 - VGNC Symbol VGNC:94403		19.9847	19.9375	19.9345	20.086	19.8008	19.9813	19.8145	19.7999	19.5402	19.7978	19.4451	19.0413	19.1902	19.5934	19.146		0.606398	0.391309		NA	NA	NA	NA
ENSSSCP00000016440	ENSSSCG00000015504	calcyclin binding protein - VGNC Symbol VGNC:86133		17.4875	16.2304	16.8825	16.9627	17.0891	16.5425	15.5621	15.6592	15.947	17.3591	16.5339	14.8295	15.5389	16.5808	15.5024		0.600362	0.27742		NA	NA	NA	NA
ENSSSCP00000062731	ENSSSCG00000014948	chromosome 9 C11orf54 homolog - VGNC Symbol VGNC:86087		18.5249	18.5114	18.0558	18.5827	18.2588	18.5255	17.774	17.9832	18.4209	18.9142	18.7058	17.7246	17.663	17.4699	17.2863		0.599425	-0.261562		NA	NA	NA	NA
ENSSSCP00000066561	ENSSSCG00000001534	ankyrin repeat and sterile alpha motif domain containing 1A - VGNC Symbol VGNC:85348		16.4654	16.5832	16.9323	16.4044	16.2362	16.3872	16.4158	16.3693	16.6069	16.504	16.6636	NA	15.7529	NA	NA		0.599263	0.00483468		NA	NA	21943	4.3413
CAD2068413	CAD2068413	K145R CDS [African swine fever virus]		NA	NA	NA	NA	20.1947	19.9989	20.4905	20.4468	NA	NA	NA	20.1938	19.1171	20.141	19.2879		0.597809	NA		NA	NA	NA	NA
ENSSSCP00000053960	ENSSSCG00000036695	insulin like growth factor 2 mRNA binding protein 3 - VGNC Symbol VGNC:89056		17.9766	18.2362	18.1784	18.2455	17.8939	18.2349	18.0975	18.2085	18.1951	18.2822	18.201	17.7361	17.1571	17.577	17.5831		0.595379	-0.0669347		NA	NA	NA	NA
ENSSSCP00000014131	ENSSSCG00000013298	pyruvate dehydrogenase complex component X - VGNC Symbol VGNC:91270		15.6082	16.1265	16.1018	16.0032	15.9469	15.8715	13.8825	16.3445	NA	NA	14.6657	NA	NA	NA	14.9161		0.595239	1.29421		0.669017	-0.448588	35890	4.55497
ENSSSCP00000058046	ENSSSCG00000008640	isoamyl acetate hydrolyzing esterase 1 (putative) - HGNC:27696		16.2625	16.3785	15.8668	16.2103	16.3194	16.8089	16.6865	15.6707	16.7524	16.9495	16.3634	15.7853	NA	NA	15.7684		0.594504	-0.508874		NA	NA	NA	NA
ENSSSCP00000061423	ENSSSCG00000017822	replication protein A1 - VGNC Symbol VGNC:92413		17.3482	15.6875	16.9794	16.7633	17.7917	16.2123	15.729	16.7988	NA	15.8101	15.416	16.2359	15.8484	NA	NA		0.590824	1.08151		NA	NA	NA	NA
ENSSSCP00000066855	ENSSSCG00000034156	ral transcription factor IIF subunit 2 - VGNC Symbol VGNC:88733		17.1748	17.5724	17.1631	17.4853	17.3942	17.6142	17.8718	17.8351	17.8973	17.7442	17.8433	16.9232	17.4138	16.6708	17.3665		0.585278	-0.479339		NA	NA	NA	NA
ENSSSCP00000023928	ENSSSCG00000030150	UDP-glucose 6-dehydrogenase - VGNC Symbol VGNC:94686		18.5658	18.7807	18.7081	18.571	18.1406	18.6748	19.0695	18.6239	18.4187	18.0188	17.9351	18.208	18.0725	17.751	18.1591		0.579515	0.532186		NA	NA	NA	NA
ENSSSCP00000027849	ENSSSCG00000033566	descr. not available		17.8877	17.7667	17.7709	17.6266	18.622	18.7305	19.0934	18.3174	17.7126	17.9294	17.8453	18.3265	18.1308	18.1413	17.8478		0.579225	-0.0661136		NA	NA	NA	NA
ENSSSCP00000063328	ENSSSCG00000012856	nucleosome assembly protein 1 like 4 - VGNC Symbol VGNC:90577		17.1076	16.0105	17.1304	17.0068	18.3687	16.7152	16.0484	16.7828	NA	16.0453	16.0336	16.4011	NA	NA	NA		0.577697	0.774369		NA	NA	110370	5.04285
CAD2068483	CAD2068483	Q706L CDS [African swine fever virus]		NA	NA	NA	NA	16.6964	16.8487	17.6575	17.2903	NA	NA	NA	17.0518	16.2378	NA	16.3532		0.575618	NA		NA	NA	NA	NA
ENSSSCP00000047936	ENSSSCG00000017385	proteasome activator subunit 3 - VGNC Symbol VGNC:91926		17.9875	17.7975	17.8955	18.1661	17.4116	17.2645	17.5689	17.9505	17.0879	17.3378	17.6274	17.3602	15.8889	NA	17.6737		0.574631	0.610609		NA	NA	NA	NA
ENSSSCP00000018085	ENSSSCG00000017069	La ribonucleoprotein 1 translational regulator - VGNC Symbol VGNC:98067		17.16	16.9974	16.9818	16.8294	16.7382	16.8641	17.4494	16.9321	16.6963	17.5377	17.2989	16.5153	16.442	16.3294	16.4136		0.570897	-0.18547		NA	NA	NA	NA
ENSSSCP00000067812	ENSSSCG00000003643	splicing factor 3a subunit 3 - VGNC Symbol VGNC:92770		17.5944	17.3679	17.4586	17.426	17.727	17.3673	17.0726	17.1921	16.7935	NA	16.7975	16.8089	NA	NA	16.7398		0.565415	0.666221		NA	NA	NA	NA
CAD2068433	CAD2068433	C962R CDS [African swine fever virus]		NA	NA	NA	NA	17.2989	17.2763	17.6951	17.4782	NA	NA	NA	17.9147	17.2086	14.9255	17.4442		0.563899	NA		NA	NA	NA	NA
ENSSSCP00000019583	ENSSSCG00000008359	RAB1A member RAS onco family - NCBI gene (formerly Entrezgene) 595116		17.1672	17.5278	17.562	17.5321	17.2846	16.5371	17.9181	17.5225	NA	16.0905	16.4548	17.3379	NA	NA	16.1671		0.563051	1.17463		NA	NA	NA	NA
CAD2068407	CAD2068407	F778R CDS [African swine fever virus]		NA	NA	15.4199	13.2144	18.9737	18.7223	20.3606	18.867	NA	NA	NA	19.6384	18.4426	18.1465	18.4447		0.562839	NA		NA	NA	NA	NA
ENSSSCP00000047456	ENSSSCG00000016077	heat shock protein family D (Hsp60) member 1 - NCBI gene (formerly Entrezgene) 492279		21.4958	21.5661	21.4104	21.535	21.6242	21.5586	21.7354	21.8035	20.7824	20.958	21.1018	21.3602	20.9461	21.1079	21.0683		0.559779	0.554416		NA	NA	NA	NA
ENSSSCP00000003432	ENSSSCG00000003165	ribosomal protein S11 - VGNC Symbol VGNC:98605		17.8943	18.2768	17.9369	18.0769	18.0958	18.5825	17.8167	18.0369	17.4314	17.1496	17.2278	17.415	17.5532	17.9553	17.3855		0.555702	0.77665		NA	NA	NA	NA
ENSSSCP00000002654	ENSSSCG00000002452	legumain - VGNC Symbol VGNC:89702		15.9504	16.3007	15.9214	16.4414	16.1135	NA	16.2002	15.5044	NA	16.4382	16.8686	15.3854	NA	NA	NA		0.553984	-0.499873		NA	NA	49442	4.6941
ENSSSCP00000058813	ENSSSCG00000033500	small nuclear ribonucleoprotein D2 polypeptide - VGNC Symbol VGNC:98618		18.0209	17.4601	17.9273	17.6482	18.3773	17.4429	17.3792	18.1716	16.5595	17.9563	17.3099	17.0251	17.4407	17.4223	NA		0.546728	0.488915		NA	NA	NA	NA
ENSSSCP00000042123	ENSSSCG00000020706	of 1 Hsap:carbonyl reductase 1 - HGNC:1548		19.0539	18.3016	18.8979	18.8063	19.0874	18.7813	18.6822	18.8058	18.3426	18.2949	17.8679	18.3973	18.3192	18.1464	18.3076		0.54655	0.596453		NA	NA	NA	NA
ENSSSCP00000033686	ENSSSCG00000006361	protoporphyrinogen oxidase - VGNC Symbol VGNC:91714		16.1132	16.1907	16.2658	16.1328	16.0252	16.3517	15.649	16.0842	13.5865	14.4926	15.7924	15.6296	15.2514	NA	15.5769		0.54154	1.55175		NA	NA	NA	NA
ENSSSCP00000016063	ENSSSCG00000015140	heat shock protein family A (Hsp70) member 8 - NCBI gene (formerly Entrezgene) 100511890		21.0502	20.1982	20.5308	20.5555	21.5895	20.5332	20.2774	20.5814	20.364	20.5994	20.4293	20.6309	20.0645	19.7797	20.3452		0.540311	0.119441		NA	NA	NA	NA
ENSSSCP00000020364	ENSSSCG00000008180	eukaryotic translation initiation factor 5B - VGNC Symbol VGNC:87634		16.629	15.7501	16.5726	16.1872	16.1258	16.9562	15.5166	16.1816	NA	NA	16.251	15.6625	NA	NA	NA		0.532556	0.0337535		0.901995	-0.0896883	13043	4.11538
ENSSSCP00000028977	ENSSSCG00000005904	VPS28 subunit of ESCRT-I - VGNC Symbol VGNC:94846		16.5364	17.8877	17.6684	17.4127	NA	17.3369	16.857	17.2634	16.6979	17.2678	17.7324	16.6266	NA	NA	NA		0.525869	0.14361		NA	NA	NA	NA
ENSSSCP00000000122	ENSSSCG00000000118	MICAL like 1 - VGNC Symbol VGNC:90209		16.2599	16.1377	15.5915	16.182	15.4918	NA	NA	NA	NA	15.4484	16.1439	14.9663	NA	NA	NA		0.525497	0.246599		NA	NA	NA	NA
ENSSSCP00000037322	ENSSSCG00000012403	O-linked N-acetylglucosamine (GlcNAc) transferase - NCBI gene (formerly Entrezgene) 664652		16.2486	16.5567	16.3202	16.4847	16.4117	16.788	16.7942	16.4975	16.622	16.3865	NA	16.0029	16.1397	NA	16.1524		0.524546	-0.1017		NA	NA	NA	NA
ENSSSCP00000043373	ENSSSCG00000032188	methyltransferase like 26 - VGNC Symbol VGNC:90163		18.1876	18.5792	18.5204	18.5618	18.2103	18.7372	18.7414	18.6315	17.6455	17.715	17.5624	17.8198	18.1633	18.4658	17.8003		0.51781	0.821259		NA	NA	NA	NA
ENSSSCP00000072192	ENSSSCG00000016545	coiled-coil-helix-coiled-coil-helix domain containing 3 - NCBI gene (formerly Entrezgene) 414383		16.8198	17.4006	17.1973	17.1208	16.6711	17.3432	17.0662	17.1443	15.5831	16.0842	15.702	16.5935	16.4956	16.5978	16.4739		0.515997	1.34488		NA	NA	NA	NA
ENSSSCP00000041030	ENSSSCG00000010665	shootin 1 - VGNC Symbol VGNC:92862		16.526	16.658	16.6729	16.6878	16.2075	16.2904	15.8861	16.1176	16.7437	17.0521	17.0152	15.3615	15.8799	NA	15.5875		0.515749	-0.300826		NA	NA	NA	NA
ENSSSCP00000020253	ENSSSCG00000027358	ribosomal protein S17 - NCBI gene (formerly Entrezgene) 414392		17.1911	17.2648	16.633	17.0512	17.3451	17.1124	17.4611	17.422	15.3921	NA	16.281	16.7876	16.7269	16.9592	16.8085		0.514562	1.19847		NA	NA	NA	NA
ENSSSCP00000058333	ENSSSCG00000031838	descr. not available		20.6841	20.9319	20.8201	20.7105	20.5472	20.7856	21.3414	20.9989	19.5744	18.8611	19.6562	20.635	20.2336	NA	20.3425		0.514562	1.42277		NA	NA	NA	NA
ENSSSCP00000039081	ENSSSCG00000017346	elongation factor Tu GTP binding domain containing 2 - VGNC Symbol VGNC:87582		NA	15.2342	15.2327	15.2602	16.1718	15.546	15.499	NA	NA	NA	NA	15.2282	NA	NA	NA		0.510698	NA		0.659743	0.443364	5424.6	3.73437
ENSSSCP00000011449	ENSSSCG00000010739	C-terminal binding protein 2 - VGNC Symbol VGNC:87054		16.1589	16.473	16.0486	16.2854	16.2716	16.5582	15.1847	16.4296	15.9248	16.782	16.7612	15.2188	15.6474	16.2644	15.2707		0.510679	-0.247874		NA	NA	NA	NA
ENSSSCP00000022052	ENSSSCG00000020926	succinate dehydrogenase complex iron sulfur subunit B - VGNC Symbol VGNC:92659		19.745	19.7037	19.7901	19.9883	19.3028	19.8942	19.4384	19.8732	19.9948	20.1433	20.1678	19.0248	19.103	19.1897	19.1579		0.508311	-0.295195		NA	NA	NA	NA
ENSSSCP00000032146	ENSSSCG00000018049	solute carrier family 5 member 10 - NCBI gene (formerly Entrezgene) 497235		16.9163	16.7338	16.7067	17.0964	17.0496	16.8616	16.4549	16.8323	16.4421	16.0106	16.896	16.2192	15.8732	16.7861	NA		0.506778	0.413726		NA	NA	NA	NA
ENSSSCP00000028107	ENSSSCG00000000377	descr. not available		NA	16.6673	NA	NA	18.0467	17.5747	NA	17.2934	17.7528	17.7479	NA	NA	17.1333	NA	NA		0.50495	-1.08305		NA	NA	111310	5.04653
ENSSSCP00000065420	ENSSSCG00000008337	AP2 associated kinase 1 - VGNC Symbol VGNC:100379		20.0141	19.6526	20.2427	20.061	19.8812	19.2792	19.4241	19.5425	19.6139	19.7996	20.0647	18.7601	19.0697	19.1354	19.1438		0.504522	0.16655		NA	NA	NA	NA
ENSSSCP00000062693	ENSSSCG00000015227	SRP receptor subunit alpha - VGNC Symbol VGNC:93465		15.1562	15.2879	15.7032	15.1732	14.6667	14.5736	14.571	15.0864	NA	NA	NA	14.2272	NA	NA	NA		0.49719	NA		0.0643743	-0.605705	4585.9	3.66142
ENSSSCP00000049596	ENSSSCG00000023110	UBX domain protein 1 - VGNC Symbol VGNC:94674		16.1267	16.281	15.706	15.9493	NA	15.9883	NA	15.7303	NA	16.3912	16.7817	NA	NA	15.3638	NA		0.495519	-0.570755		NA	NA	36853	4.56647
ENSSSCP00000030365	ENSSSCG00000006612	S100 calcium binding protein A10 - VGNC Symbol VGNC:92536		17.5753	17.4865	17.5531	17.5428	16.9797	16.6296	17.8936	17.2708	16.5724	15.4919	17.6817	17.6859	16.0852	NA	16.3385		0.490205	0.95739		NA	NA	NA	NA
ENSSSCP00000050012	ENSSSCG00000035434	SEC61 translocon subunit gamma - VGNC Symbol VGNC:92684		18.0399	17.91	18.3039	18.2076	17.5181	18.3515	17.5283	18.0565	16.96	16.7471	17.7072	17.3809	17.3652	NA	17.394		0.483572	0.977243		NA	NA	NA	NA
ENSSSCP00000028051	ENSSSCG00000027407	myosin heavy chain 14 - VGNC Symbol VGNC:90511		18.4983	17.8716	18.1523	17.7846	18.4805	17.8349	17.5119	17.8893	17.1823	17.3694	17.3402	18.1313	17.3609	16.5422	17.7813		0.475235	0.779371		NA	NA	NA	NA
ENSSSCP00000038273	ENSSSCG00000002344	ribosomal oxygenase 1 - VGNC Symbol VGNC:92317		15.093	15.2699	14.1101	15.4206	15.5454	15.174	NA	NA	NA	15.7586	15.7918	14.8864	NA	NA	NA		0.473327	-0.80181		NA	NA	20258	4.3066
ENSSSCP00000052524	ENSSSCG00000017566	acyl-CoA synthetase family member 2 - VGNC Symbol VGNC:85031		18.5134	19.115	18.5936	18.6263	18.8049	18.7626	19.002	18.6833	18.5228	18.3655	18.5102	18.3866	18.3046	18.1831	18.4945		0.471016	0.245918		NA	NA	NA	NA
ENSSSCP00000053451	ENSSSCG00000009889	aldehyde dehydrogenase 2 family member - NCBI gene (formerly Entrezgene) 733685		17.7205	17.888	17.9102	17.7305	17.3285	17.2678	17.9517	17.6032	17.4614	16.8757	17.4255	17.5336	16.8522	16.7172	17.1708		0.469349	0.558096		NA	NA	NA	NA
ENSSSCP00000048575	ENSSSCG00000036411	acyl-CoA thioesterase 13 - VGNC Symbol VGNC:85018		16.6439	16.6637	17.7001	17.5735	16.7581	16.7063	16.8606	16.8943	16.8282	18.1442	18.6196	16.3993	NA	17.1339	15.4762		0.468329	-0.718727		NA	NA	NA	NA
ENSSSCP00000036972	ENSSSCG00000003818	dedicator of cytokinesis 7 - VGNC Symbol VGNC:87397		16.4474	16.3645	16.5301	16.2308	15.7637	15.7763	15.1648	15.9036	15.7268	15.335	16.2665	15.234	15.5585	14.7788	15.1659		0.467775	0.61711		NA	NA	NA	NA
ENSSSCP00000002938	ENSSSCG00000002723	alanyl-tRNA synthetase 1 - VGNC Symbol VGNC:96890		17.7991	17.095	17.6702	17.4052	18.1474	17.6112	17.0303	17.7044	17.0512	17.2081	16.9779	17.1073	16.9705	17.5569	16.9973		0.465317	0.413258		NA	NA	NA	NA
ENSSSCP00000067230	ENSSSCG00000010029	developmentally regulated GTP binding protein 1 - VGNC Symbol VGNC:87448		17.0419	16.6662	17.1696	16.8467	16.7909	16.7969	16.8705	16.5614	17.315	16.5566	16.7332	16.5241	16.2382	NA	16.1109		0.463843	0.0628096		NA	NA	NA	NA
CAD2068478	CAD2068478	H339R CDS [African swine fever virus]		NA	NA	NA	NA	15.0892	15.1173	15.4746	15.8366	NA	NA	NA	14.9172	NA	NA	NA		0.462223	NA		NA	NA	10582	4.02457
ENSSSCP00000005864	ENSSSCG00000005467	hydroxysteroid dehydrogenase like 2 - VGNC Symbol VGNC:88992		19.6821	2NA45661291241	19.875	19.8638	19.6263	19.9327	19.9704	19.9644	19.5384	19.4306	19.2406	19.4702	19.5432	19.1252	19.5195		0.458913	0.403804		NA	NA	NA	NA
ENSSSCP00000060164	ENSSSCG00000003139	branched chain amino acid transaminase 2 - VGNC Symbol VGNC:85774		NA	NA	15.1789	NA	16.5461	15.7396	NA	15.0211	NA	NA	NA	NA	15.31	NA	NA		0.458865	NA		NA	NA	35692	4.55257
ENSSSCP00000042148	ENSSSCG00000008268	AUP1 lipid droplet regulating VLDL assembly factor - VGNC Symbol VGNC:85696		16.2663	16.7733	16.2811	16.7205	16.1598	16.871	16.2743	16.8099	16.6167	16.4954	17.2491	15.8411	NA	16.3014	NA		0.457432	-0.276758		NA	NA	NA	NA
ENSSSCP00000052625	ENSSSCG00000014559	proteasome 26S subunit non-ATPase 13 - VGNC Symbol VGNC:91921		17.0931	17.4841	17.3803	17.267	17.3489	17.8374	18.0914	17.5943	16.6485	16.3233	16.1381	17.3746	17.4232	16.9542	17.2992		0.455183	0.936144		NA	NA	NA	NA
ENSSSCP00000051221	ENSSSCG00000016743	oxoglutarate dehydrogenase - VGNC Symbol VGNC:98168		18.7237	18.4811	18.8484	18.6291	18.6725	18.7066	18.7632	18.339	18.2561	18.2627	18.1417	17.9101	18.1898	18.8191	17.7592		0.450753	0.450386		NA	NA	NA	NA
ENSSSCP00000053780	ENSSSCG00000040727	ASPSCR1 tether for SLC2A4 UBX domain containing - VGNC Symbol VGNC:85588		15.9015	15.4108	15.8316	15.5508	15.9825	16.0643	15.4077	15.4182	15.4354	14.9959	NA	15.2682	NA	NA	NA		0.449953	0.457999		NA	NA	NA	NA
ENSSSCP00000072509	ENSSSCG00000011213	DNA topoisomerase II beta - VGNC Symbol VGNC:94311		15.6991	15.0528	15.9388	15.6186	NA	15.4779	15.6444	15.5169	15.4113	NA	14.0159	15.3267	NA	NA	14.8735		0.446303	0.863736		NA	NA	NA	NA
ENSSSCP00000069160	ENSSSCG00000024070	cyclin dependent kinase 5 - NCBI gene (formerly Entrezgene) 733700		15.5926	16.0357	16.1178	16.1821	15.8486	15.7009	15.6415	15.6282	NA	15.3786	15.2658	15.2632	NA	NA	NA		0.441641	0.659858		NA	NA	50721	4.70519
ENSSSCP00000045371	ENSSSCG00000006487	chaperonin containing TCP1 subunit 3 - VGNC Symbol VGNC:86381		19.8231	19.6213	19.6122	19.7199	20.1652	19.8854	19.5907	19.969	18.7708	18.9145	18.9585	19.8859	19.3823	19.3287	19.2556		0.439436	0.81284		NA	NA	NA	NA
ENSSSCP00000025452	ENSSSCG00000022126	epidermal growth factor receptor - VGNC Symbol VGNC:87587		16.6024	NA	NA	16.6986	16.0984	16.5498	16.4764	16.6506	NA	NA	16.8339	NA	NA	NA	16.0069		0.436875	-0.18344		0.396018	1.20268	16742	4.22381
ENSSSCP00000056850	ENSSSCG00000014022	heteroous nuclear ribonucleoprotein H1 - VGNC Symbol VGNC:88920		16.5842	16.3991	17.0082	16.7931	17.6393	16.6354	17.8228	17.1602	16.83	NA	17.467	16.9803	16.6968	NA	16.9592		0.435662	-0.452323		NA	NA	72839	4.86236
ENSSSCP00000044447	ENSSSCG00000020915	prolyl 4-hydroxylase subunit alpha 2 - VGNC Symbol VGNC:91133		19.0407	19.0875	18.2013	18.866	19.3153	19.4753	19.4579	19.0999	19.5694	19.4351	17.5662	17.6595	NA	19.3857	19.663		0.434372	-0.0580587		NA	NA	NA	NA
ENSSSCP00000042666	ENSSSCG00000005126	phospholipase A2 activating protein - VGNC Symbol VGNC:91502		15.1493	14.3643	14.2248	NA	14.5926	14.1653	NA	14.4489	NA	NA	NA	13.9688	NA	NA	NA		0.433517	NA		0.974854	-0.0233014	2880.7	3.4595
ENSSSCP00000007488	ENSSSCG00000007026	voltage dependent anion channel 3 - VGNC Symbol VGNC:95562		17.3736	17.2208	17.7707	17.4822	17.3785	17.3029	17.5095	17.5335	NA	NA	16.3036	16.9977	NA	NA	NA		0.433429	1.15822		0.907423	-0.0307417	218820	5.34009
ENSSSCP00000017892	ENSSSCG00000016884	pelota mRNA surveillance and ribosome rescue factor - VGNC Symbol VGNC:91309		15.3344	16.4304	16.1976	16.0254	15.3603	15.6343	15.7666	16.2007	15.881	16.0221	15.7845	14.8056	15.7567	NA	15.362		0.432372	0.101083		NA	NA	NA	NA
ENSSSCP00000072519	ENSSSCG00000010330	peptidylprolyl isomerase F - VGNC Symbol VGNC:98213		NA	16.005	16.2105	NA	16.2438	16.1874	16.0364	16.4823	NA	NA	16.3194	NA	15.7895	NA	15.8244		0.430508	-0.21167		NA	NA	129300	5.1116
ENSSSCP00000041895	ENSSSCG00000023304	serine/arginine repetitive matrix 2 - VGNC Symbol VGNC:93468		16.4189	16.9501	16.7922	16.9617	16.5608	16.4301	15.0888	16.1404	16.5887	16.935	17.0858	15.3999	15.8083	15.9075	15.3987		0.426415	-0.0890926		NA	NA	NA	NA
ENSSSCP00000021047	ENSSSCG00000021259	cytidine deaminase - VGNC Symbol VGNC:86439		18.8082	18.6773	18.9665	18.8516	19.0962	19.0172	18.9229	18.9417	18.8002	19.283	18.9899	18.3925	18.4253	19.0192	18.4368		0.426058	-0.198488		NA	NA	NA	NA
ENSSSCP00000027300	ENSSSCG00000026108	CDC42 effector protein 1 - VGNC Symbol VGNC:86455		16.9157	17.4829	17.3893	17.37	16.7207	16.3154	15.7409	16.8983	13.9743	15.9927	17.1869	16.0317	15.72	NA	16.2351		0.423207	1.57148		NA	NA	NA	NA
ENSSSCP00000062289	ENSSSCG00000016817	threonyl-tRNA synthetase 1 - VGNC Symbol VGNC:93738		16.4121	15.2248	15.7077	15.9874	16.8921	16.2777	15.3191	14.9286	15.4809	14.7111	14.63	15.9815	15.4319	14.4528	15.8781		0.418288	0.892336		NA	NA	NA	NA
ENSSSCP00000054930	ENSSSCG00000009327	high mobility group box 1 - NCBI gene (formerly Entrezgene) 445521		16.9584	16.7733	15.4971	15.6878	17.298	16.7619	15.5881	16.5603	17.4796	16.1646	16.3071	16.2527	15.7045	NA	16.4448		0.418069	-0.421271		NA	NA	NA	NA
CAD2068448	CAD2068448	B175L CDS [African swine fever virus]		NA	NA	NA	NA	NA	16.1857	17.51	16.2878	NA	NA	NA	16.2432	NA	NA	NA		0.418001	NA		NA	NA	31830	4.50284
CAD2068462	CAD2068462	NP419L CDS [African swine fever virus]		NA	NA	NA	NA	16.4417	16.4481	16.2883	16.8409	NA	NA	NA	15.8896	16.0871	16.1719	16.2104		0.415043	NA		NA	NA	NA	NA
ENSSSCP00000030561	ENSSSCG00000010580	nuclear factor kappa B subunit 2 - VGNC Symbol VGNC:90720		17.2234	17.1565	17.1363	16.963	16.3574	17.0962	16.8996	16.9533	17.341	17.1469	16.846	16.9807	16.2613	16.7082	15.7068		0.412399	0.00849504		NA	NA	NA	NA
ENSSSCP00000021223	ENSSSCG00000024867	interferon stimulated exonuclease gene 20 - HGNC:6130		15.8315	16.2524	16.1235	15.9311	15.745	15.7831	15.7136	16.4776	NA	16.0611	16.2224	15.4955	15.54	NA	NA		0.412092	-0.107146		NA	NA	NA	NA
ENSSSCP00000072317	ENSSSCG00000039542	calponin 2 - VGNC Symbol VGNC:99619		21.5161	21.5379	21.2902	21.8669	19.8435	20.0674	20.5996	20.5141	20.9395	20.7635	21.3315	19.5051	19.7512	20.1187	20.0051		0.411115	0.541284		NA	NA	NA	NA
ENSSSCP00000022676	ENSSSCG00000028865	Sin3A associated protein 18 - VGNC Symbol VGNC:92574		14.5212	15.631	16.2728	15.0583	15.7315	15.6923	15.4907	16.4953	16.5091	NA	NA	15.3479	15.1182	NA	15.8605		0.41023	-1.13828		NA	NA	NA	NA
ENSSSCP00000022487	ENSSSCG00000026981	mitochondrial ribosomal protein S6 - VGNC Symbol VGNC:90399		15.3244	15.6231	15.0438	15.8719	15.7043	15.5221	14.4161	15.4921	15.6579	16.6429	15.7856	14.856	15.222	NA	14.5487		0.408082	-0.562991		NA	NA	NA	NA
ENSSSCP00000060715	ENSSSCG00000035997	ribosomal protein L10 - NCBI gene (formerly Entrezgene) 733593		16.075	16.4511	15.9394	16.4082	16.7566	17.3915	17.1343	17.099	16.6506	15.2047	16.0636	17.6047	16.2343	16.0147	16.9222		0.401404	0.245476		NA	NA	NA	NA
ENSSSCP00000059715	ENSSSCG00000020686	of 2 Hsap:succinate dehydrogenase complex flavoprotein subunit A - HGNC:10680		20.4318	20.4274	20.5778	20.6841	20.0735	20.2795	20.242	20.5939	20.2381	20.7109	20.7595	19.9759	19.7632	19.9465	19.9165		0.396699	-0.0391942		NA	NA	NA	NA
ENSSSCP00000014272	ENSSSCG00000013423	WD repeat domain 18 - VGNC Symbol VGNC:94908		16.4309	15.913	15.3987	16.0478	15.8358	15.7711	15.0173	15.7754	NA	14.7046	16.0199	15.3231	15.084	NA	NA		0.396383	0.585404		NA	NA	NA	NA
ENSSSCP00000070460	ENSSSCG00000017690	mitochondrial rRNA methyltransferase 1 - NCBI gene (formerly Entrezgene) 100513493		16.6748	16.6773	16.8482	16.5789	16.3802	16.0232	16.819	16.5901	15.1254	NA	16.7492	16.5813	15.7095	NA	15.893		0.391893	0.757453		NA	NA	NA	NA
ENSSSCP00000060387	ENSSSCG00000028007	RNA polymerase I and III subunit C - VGNC Symbol VGNC:91644		16.8099	NA	16.7677	16.8251	17.6704	17.1091	16.9874	16.9104	NA	NA	NA	16.64	16.9175	NA	16.7767		0.391229	NA		NA	NA	87758	4.94329
ENSSSCP00000031970	ENSSSCG00000033385	of 1 Hsap:KIAA1671 - HGNC:29345		16.6985	17.0355	17.1571	16.9713	16.3918	16.3648	16.3523	16.4663	17.0916	17.2958	17.6474	15.8402	NA	NA	16.1649		0.391212	-0.379319		NA	NA	NA	NA
ENSSSCP00000064141	ENSSSCG00000000994	GDP-mannose 4 6-dehydratase - VGNC Symbol VGNC:88507		16.8234	16.5942	16.6011	16.617	16.6317	16.7187	16.7102	16.3923	16.4591	16.3034	15.5679	15.7861	16.5899	15.9467	16.5749		0.388825	0.548775		NA	NA	NA	NA
ENSSSCP00000012217	ENSSSCG00000011465	phosphodiesterase 12 - HGNC:25386		15.7244	15.6844	16.2433	16.4276	14.9926	15.3574	15.1079	NA	16.0278	16.0469	15.9425	NA	NA	14.8301	14.705		0.385072	0.0142104		NA	NA	NA	NA
ENSSSCP00000026868	ENSSSCG00000000457	ubiquitin specific peptidase 15 - VGNC Symbol VGNC:94748		14.6111	14.412	14.4219	14.3319	15.6226	14.7417	14.3495	14.6841	NA	NA	14.3851	14.4681	NA	NA	NA		0.381341	0.0591826		0.398909	0.40522	2417.5	3.38337
ENSSSCP00000032507	ENSSSCG00000018051	COP9 signalosome subunit 3 - VGNC Symbol VGNC:86900		19.0273	18.3759	18.8663	19.0019	20.0486	18.489	NA	18.7239	NA	NA	18.5228	18.7093	NA	NA	NA		0.377836	0.295007		NA	NA	NA	NA
ENSSSCP00000073658	ENSSSCG00000000145	myosin heavy chain 9 - VGNC Symbol VGNC:90512		20.3752	19.4367	19.6892	19.7041	20.2919	19.3214	19.2299	19.8357	17.97	18.1608	19.3626	20.0081	19.0029	18.9448	19.225		0.374527	1.30349		NA	NA	NA	NA
ENSSSCP00000058880	ENSSSCG00000030255	eukaryotic translation initiation factor 4 gamma 1 - VGNC Symbol VGNC:87631		18.0175	18.205	18.2909	18.4475	18.6299	18.1848	17.8311	18.3812	17.7242	17.7855	17.6639	18.0558	17.7722	17.8857	17.8245		0.372176	0.515694		NA	NA	NA	NA
ENSSSCP00000074345	ENSSSCG00000017513	aminopeptidase puromycin sensitive - VGNC Symbol VGNC:98157		16.5162	16.3915	16.6294	16.4352	16.4591	16.0261	16.3782	16.3663	15.8021	15.7485	15.8936	16.395	15.6725	NA	15.7417		0.37104	0.678328		NA	NA	NA	NA
ENSSSCP00000034769	ENSSSCG00000021464	sterol O-acyltransferase 1 - VGNC Symbol VGNC:93327		19.4208	20.0477	19.607	19.868	19.7501	20.2258	20.1576	19.9904	19.2969	NA	19.9784	19.1507	19.7805	NA	20.0532		0.369456	0.098197		NA	NA	NA	NA
ENSSSCP00000060490	ENSSSCG00000011253	oxidative stress responsive kinase 1 - VGNC Symbol VGNC:98172		15.252	NA	15.2322	NA	16.5699	15.5457	14.3673	15.1752	14.74	15.6879	NA	14.5116	NA	15.5791	NA		0.369148	0.0281682		NA	NA	NA	NA
ENSSSCP00000074333	ENSSSCG00000010243	cell division cycle and apoptosis regulator 1 - VGNC Symbol VGNC:86238		15.2126	15.0239	15.3	14.8414	14.5828	14.6372	15.1321	14.9601	NA	NA	14.3958	14.4638	NA	NA	NA		0.364224	0.698664		0.350977	-0.266398	7654.4	3.88391
CAD2068502	CAD2068502	I329L CDS [African swine fever virus]		NA	NA	NA	NA	NA	NA	NA	15.3947	NA	NA	NA	15.0305	NA	NA	NA		0.364212	NA		NA	NA	NA	NA
CAD2068408	CAD2068408	F165R CDS [African swine fever virus]		16.2434	NA	NA	NA	17.8406	17.658	17.7706	17.9863	NA	NA	NA	17.3908	17.3778	17.0688	17.9631		0.363765	NA		NA	NA	NA	NA
ENSSSCP00000018208	ENSSSCG00000017184	phosphoribosyl pyrophosphate synthetase associated protein 1 - VGNC Symbol VGNC:91849		17.0415	17.2204	17.4494	17.4106	16.9347	17.2217	17.2703	17.3915	17.0943	17.228	17.7798	16.8103	16.9279	NA	16.7853		0.36337	-0.0869116		NA	NA	NA	NA
ENSSSCP00000068470	ENSSSCG00000006628	proteasome 26S subunit non-ATPase 4 - VGNC Symbol VGNC:98839		17.2594	17.3119	17.6611	17.6452	17.3913	17.2552	17.5284	17.7111	16.7453	17.2233	17.4544	17.8588	16.7787	16.5976	17.2019		0.362247	0.328403		NA	NA	NA	NA
ENSSSCP00000010879	ENSSSCG00000010203	of 1 Hsap:heterogeneous nuclear ribonucleoprotein F - HGNC:5039		16.8326	16.8989	17.3907	17.3485	16.5331	14.5543	18.3859	17.4778	NA	NA	17.2039	16.3764	NA	NA	NA		0.361376	-0.0862495		0.822429	-0.379879	144130	5.15875
ENSSSCP00000003976	ENSSSCG00000003672	cyclase associated actin cytoskeleton regulatory protein 1 - VGNC Symbol VGNC:96936		19.0988	18.169	18.4511	18.4244	19.4981	18.5428	18.4781	18.3229	18.2154	18.3774	17.9054	18.3289	18.5975	18.4363	18.0352		0.360997	0.36977		NA	NA	NA	NA
ENSSSCP00000025811	ENSSSCG00000006474	nestin - VGNC Symbol VGNC:90689		18.789	18.7381	18.7264	18.8913	19.2449	19.3012	18.6757	18.8061	18.5257	18.6807	18.3711	18.4989	18.6424	18.9163	18.5347		0.358895	0.260365		NA	NA	NA	NA
ENSSSCP00000012383	ENSSSCG00000011620	RuvB like AAA ATPase 1 - VGNC Symbol VGNC:92521		16.3857	16.632	16.8103	16.6037	16.9016	16.8101	16.6979	16.8693	14.6806	15.6696	15.9748	17.1013	16.3632	15.889	16.492		0.35837	1.16623		NA	NA	NA	NA
ENSSSCP00000053856	ENSSSCG00000004661	myelin expression factor 2 - VGNC Symbol VGNC:90507		17.5472	17.8562	17.9393	18.019	18.0478	17.804	16.7743	17.2646	17.231	17.2636	16.7742	16.654	17.259	17.7115	16.8417		0.35614	0.750843		0.48883	-0.367749	170990	5.23297
ENSSSCP00000008819	ENSSSCG00000008261	hexokinase 2 - VGNC Symbol VGNC:98034		16.3529	16.6881	16.5897	16.654	16.2264	16.7886	16.5087	16.979	16.3764	16.2734	16.6035	16.3274	16.107	16.8381	15.807		0.355825	0.153381		NA	NA	NA	NA
ENSSSCP00000046447	ENSSSCG00000020878	heteroous nuclear ribonucleoprotein L like - VGNC Symbol VGNC:88923		17.8729	18.8245	18.54	18.7076	17.4994	18.6353	17.6166	17.8748	18.5604	19.0853	19.2172	17.731	17.7582	NA	17.1636		0.355599	-0.468056		NA	NA	NA	NA
ENSSSCP00000011090	ENSSSCG00000010401	of 2 Hsap:WASH complex subunit 2A - HGNC:23416		15.5892	15.8064	15.9465	15.9987	14.9405	15.5071	14.4226	14.9098	15.8312	15.7889	15.3511	14.3426	NA	NA	14.8378		0.354812	0.178137		NA	NA	NA	NA
ENSSSCP00000050907	ENSSSCG00000023264	isocitrate dehydrogenase (NADP(+)) 1 - HGNC:5382		17.552	17.3533	17.4956	17.5224	17.6214	17.205	17.3702	17.469	17.0728	16.7079	17.0445	17.5272	16.8642	16.6861	17.1812		0.351695	0.539056		NA	NA	NA	NA
ENSSSCP00000036535	ENSSSCG00000039301	UPF1 RNA helicase and ATPase - VGNC Symbol VGNC:94718		16.095	14.883	15.0666	15.1518	15.8994	15.0604	NA	14.9621	NA	NA	NA	14.9563	NA	NA	NA		0.351018	NA		0.774301	-0.233341	4868.6	3.6874
ENSSSCP00000030998	ENSSSCG00000012825	inhibitor of nuclear factor kappa B kinase regulatory subunit gamma - VGNC Symbol VGNC:89072		16.3289	16.9166	16.6484	17.076	16.1601	17.299	17.1629	17.7176	17.5936	17.7285	NA	16.7113	16.7616	NA	16.7332		0.349549	-0.918586		NA	NA	NA	NA
ENSSSCP00000073343	ENSSSCG00000016323	COP9 signalosome subunit 8 - VGNC Symbol VGNC:96040		16.4551	16.062	NA	NA	17.7029	16.0539	NA	16.1408	NA	NA	15.9908	16.2831	NA	NA	NA		0.349473	0.267791		0.842174	0.360396	126730	5.10288
ENSSSCP00000034021	ENSSSCG00000016370	septin 2 - NCBI gene (formerly Entrezgene) 100510936		18.8997	17.7975	18.3519	18.215	18.9694	17.773	17.3686	17.9379	17.4086	17.1129	17.7602	18.457	17.8839	16.7556	17.6008		0.337882	0.888812		NA	NA	NA	NA
CAD2068475	CAD2068475	H359L CDS [African swine fever virus]		NA	NA	NA	NA	13.7641	14.3698	16.4087	15.2634	NA	NA	NA	14.621	NA	NA	NA		0.330505	NA		NA	NA	20404	4.30972
ENSSSCP00000039970	ENSSSCG00000023126	TAR DNA binding protein - VGNC Symbol VGNC:98624		17.8066	17.8874	18.1206	17.6822	17.7738	17.4887	18.0636	17.8195	17.7087	17.7692	17.9192	17.6682	17.217	NA	17.49		0.327981	0.0751583		NA	NA	NA	NA
ENSSSCP00000022067	ENSSSCG00000000971	histone deacetylase 10 - VGNC Symbol VGNC:88811		18.4117	18.566	18.8242	18.5897	18.0747	18.4858	18.9679	18.3375	19.6792	19.6078	19.2728	18.0681	18.1658	18.1162	18.2069		0.327218	-0.922024		NA	NA	NA	NA
ENSSSCP00000003066	ENSSSCG00000002846	DnaJ heat shock protein family (Hsp40) member A2 - VGNC Symbol VGNC:96621		16.4487	16.8287	16.914	16.555	15.895	16.1503	16.1303	16.3968	NA	NA	15.8285	15.8162	NA	NA	NA		0.326925	0.858085		0.0553806	-0.543509	51272	4.70988
ENSSSCP00000002581	ENSSSCG00000002381	NIMA related kinase 9 - VGNC Symbol VGNC:90679		16.4949	16.75	16.8739	16.5131	16.0347	15.6397	16.268	16.5623	15.9155	15.7459	16.7715	16.1612	15.7746	NA	15.4782		0.321505	0.513677		NA	NA	NA	NA
ENSSSCP00000058201	ENSSSCG00000039094	plectin - VGNC Symbol VGNC:91530		20.5316	20.434	20.5162	20.5266	20.4861	20.4108	20.2181	20.525	20.1029	20.067	20.0886	20.1246	20.0227	20.2219	20.0006		0.317544	0.415935		0.46238	-0.0921044	450650	5.65384
ENSSSCP00000050334	ENSSSCG00000026414	descr. not available		17.0992	17.2111	17.462	18.0242	17.0026	17.8081	17.6782	17.3551	17.5228	17.7184	18.2135	17.4857	17.4726	17.1962	16.4261		0.315823	-0.369116		NA	NA	NA	NA
ENSSSCP00000073636	ENSSSCG00000027669	tensin 1 - HGNC:11973		16.7383	17.1869	17.1577	17.0961	15.9287	16.6598	16.8015	17.0443	17.2453	17.1896	18.0982	16.8854	15.9924	16.219	16.0772		0.315079	-0.466252		NA	NA	NA	NA
CAD2068471	CAD2068471	D345L CDS [African swine fever virus]		NA	NA	NA	NA	17.9617	17.8619	18.4096	17.8587	NA	NA	NA	17.7709	17.6847	NA	17.6723		0.313634	NA		NA	NA	NA	NA
ENSSSCP00000031329	ENSSSCG00000009870	serine dehydratase like - VGNC Symbol VGNC:92665		19.256	19.1849	19.3713	19.5073	19.3933	19.6579	19.5983	19.3507	19.6204	19.5268	19.154	18.6171	19.2632	19.5789	19.289		0.312966	-0.103834		NA	NA	NA	NA
ENSSSCP00000043376	ENSSSCG00000003204	VRK serine/threonine kinase 3 - VGNC Symbol VGNC:98409		13.5901	14.4059	12.6846	13.4057	14.5434	15.4294	14.8611	NA	NA	NA	16.8165	14.8211	14.4478	NA	NA		0.3102	-3.29496		NA	NA	9151.8	3.96151
ENSSSCP00000060231	ENSSSCG00000022788	inorganic pyrophosphatase 2 - VGNC Symbol VGNC:98208		16.4858	16.4909	16.2134	16.3703	16.2732	16.3127	15.7064	16.0508	15.9529	15.9657	16.2447	16.1017	NA	NA	15.4531		0.308385	0.335684		NA	NA	NA	NA
ENSSSCP00000074444	ENSSSCG00000010699	arginyltransferase 1 - VGNC Symbol VGNC:85604		16.7141	17.0906	17.1336	17.197	15.8017	16.5544	16.018	16.7273	15.2209	15.7412	16.6963	15.5716	NA	16.633	15.7065		0.304971	1.14771		NA	NA	NA	NA
ENSSSCP00000038304	ENSSSCG00000006641	prune exopolyphosphatase 1 - VGNC Symbol VGNC:91890		16.9096	16.2413	16.363	16.366	15.6995	NA	NA	15.7846	NA	NA	NA	15.4401	NA	NA	NA		0.301967	NA		0.0783093	-1.42607	27317	4.43643
ENSSSCP00000071028	ENSSSCG00000016026	zinc finger CCCH-type containing 15 - VGNC Symbol VGNC:96221		16.199	16.1322	16.2863	16.0929	15.7056	15.8566	16.2265	16.1285	16.0045	15.4138	16.7296	15.8573	15.4309	NA	15.755		0.298264	0.128297		NA	NA	NA	NA
ENSSSCP00000018460	ENSSSCG00000017421	ATP citrate lyase - VGNC Symbol VGNC:85014		19.8558	19.9379	19.9362	19.8324	19.8236	20.0269	20.3758	20.0781	19.6393	19.4234	19.5012	19.8834	19.7627	19.7043	19.7625		0.297907	0.369285		NA	NA	NA	NA
ENSSSCP00000004160	ENSSSCG00000003844	tetratricopeptide repeat domain 4 - VGNC Symbol VGNC:94554		14.8532	15.372	NA	15.0543	15.4003	NA	NA	15.3984	15.8356	16.6403	16.2251	15.1437	NA	14.9943	15.1819		0.292741	-1.14052		NA	NA	NA	NA
ENSSSCP00000066520	ENSSSCG00000032141	deoxyuridine triphosphatase - HGNC:3078		18.0424	18.4468	18.0172	18.4515	18.3712	18.5893	18.1824	18.7804	17.9301	19.5359	19.1664	17.8886	18.4156	18.7686	17.6946		0.288998	-0.637997		NA	NA	NA	NA
ENSSSCP00000020154	ENSSSCG00000021084	S100 calcium binding protein A6 - VGNC Symbol VGNC:92545		16.0841	16.3286	16.4595	16.5034	15.6806	15.7035	16.9084	16.3974	15.1521	15.1445	16.3199	15.8875	NA	NA	NA		0.284938	0.805042		NA	NA	210370	5.32298
ENSSSCP00000069922	ENSSSCG00000004792	family with sequence similarity 98 member B - VGNC Symbol VGNC:87998		17.3542	17.0802	16.3618	17.3497	17.0935	17.4385	18.0758	16.9744	17.3843	18.1741	18.1276	16.653	16.807	17.7994	17.184		0.28471	-0.85884		NA	NA	NA	NA
ENSSSCP00000050806	ENSSSCG00000003973	CTP synthase 1 - VGNC Symbol VGNC:87070		16.4727	16.8814	16.8871	16.4569	16.6995	16.8596	16.8375	17.2771	16.6702	16.1089	16.9217	17.4422	16.5917	15.5342	16.9833		0.280609	0.107579		NA	NA	NA	NA
ENSSSCP00000066005	ENSSSCG00000015864	myosin VIIB - HGNC:7607		16.8499	NA	17.1929	NA	NA	NA	17.166	16.8985	16.7735	NA	NA	17.4564	16.5316	NA	16.2807		0.276024	0.247857		NA	NA	11426	4.05789
ENSSSCP00000055557	ENSSSCG00000014058	clathrin light chain B - VGNC Symbol VGNC:86788		17.5485	17.4123	17.431	17.4531	15.9419	16.2016	15.3087	16.4744	17.2783	17.8834	17.4716	15.9755	NA	15.5642	15.5786		0.27555	-0.0832154		NA	NA	NA	NA
ENSSSCP00000067153	ENSSSCG00000012149	RB binding protein 7 chromatin remodeling factor - VGNC Symbol VGNC:92137		17.8632	17.6648	17.7763	17.7748	17.8084	17.8764	17.7269	17.7316	17.6205	17.6392	17.8581	17.2548	17.7125	17.3452	17.7445		0.271599	0.0638543		NA	NA	NA	NA
ENSSSCP00000018721	ENSSSCG00000017667	peptidyl-tRNA hydrolase 2 - VGNC Symbol VGNC:91998		16.742	14.9612	15.0122	15.3675	15.518	15.0929	14.7715	15.1226	NA	NA	NA	14.8562	NA	NA	NA		0.270041	NA		NA	NA	NA	NA
ENSSSCP00000031993	ENSSSCG00000038444	ENY2 transcription and export complex 2 subunit - VGNC Symbol VGNC:98792		15.4	16.4814	15.8756	15.9482	15.1747	15.7045	15.5484	15.9838	15.8762	15.9961	16.1111	14.8411	15.3404	15.8285	NA		0.266151	-0.0681582		NA	NA	NA	NA
ENSSSCP00000061467	ENSSSCG00000015648	eukaryotic translation initiation factor 2D - VGNC Symbol VGNC:87613		15.3498	15.5132	15.3947	NA	NA	NA	NA	15.3852	NA	14.9792	NA	15.1195	NA	NA	NA		0.265606	0.440066		NA	NA	15422	4.18814
ENSSSCP00000059008	ENSSSCG00000002965	actinin alpha 4 - VGNC Symbol VGNC:85047		18.9409	17.2937	17.8479	17.8487	19.1698	17.7526	17.3248	17.8036	18.0761	18.1086	18.0775	18.4694	17.6263	17.1102	17.7882		0.264202	-0.104604		NA	NA	NA	NA
CAD2068442	CAD2068442	B602L CDS [African swine fever virus]		10.0595	10.3746	10.9583	10.6085	19.7251	19.0668	19.8512	19.474	NA	NA	10.7898	20.8133	19.7833	16.5256	19.9388		0.264025	-0.28954		NA	NA	NA	NA
ENSSSCP00000051073	ENSSSCG00000021845	ataxin 2 like - VGNC Symbol VGNC:85691		16.3726	16.4491	15.9017	16.2495	15.5023	15.2988	NA	14.2263	15.4025	17.0057	16.1931	14.7522	NA	NA	NA		0.256933	0.0427777		NA	NA	4835.7	3.68446
ENSSSCP00000032942	ENSSSCG00000038508	spectrin beta non-erythrocytic 2 - VGNC Symbol VGNC:93437		14.813	15.5852	15.2215	15.163	13.8865	14.4556	15.1138	14.5893	15.0888	NA	14.593	14.2544	NA	NA	NA		0.256843	0.354754		NA	NA	2539.8	3.4048
ENSSSCP00000034386	ENSSSCG00000039782	stomatin like 2 - VGNC Symbol VGNC:93567		18.1067	17.6213	17.7497	17.9064	18.1706	17.8453	17.3685	17.5462	16.5879	16.3868	16.8448	17.2112	17.1718	17.9961	17.5253		0.256556	1.23955		NA	NA	NA	NA
ENSSSCP00000010381	ENSSSCG00000029331	palladin cytoskeletal associated protein - HGNC:17068		17.7449	18.3406	17.935	18.3398	17.5141	17.8143	17.6348	17.5968	18.6672	18.8567	18.6504	16.5418	17.6396	17.8687	17.4882		0.255407	-0.63468		NA	NA	NA	NA
ENSSSCP00000019055	ENSSSCG00000038144	of 1 Hsap:myosin heavy chain 10 - HGNC:7568		19.5155	18.6429	19.0442	18.8944	19.5146	18.8307	18.5024	18.8652	18.1048	18.094	18.9299	19.1268	18.5234	18.6591	18.3887		0.253731	0.648034		NA	NA	NA	NA
ENSSSCP00000007163	ENSSSCG00000006717	phosphoglycerate dehydrogenase - VGNC Symbol VGNC:98184		19.293	19.1906	19.213	19.2697	18.9752	19.1262	18.8955	18.9897	19.0905	19.0898	18.958	18.8089	18.7868	18.7522	18.6478		0.247762	0.195456		NA	NA	NA	NA
ENSSSCP00000039900	ENSSSCG00000003401	kinesin family member 1B - VGNC Symbol VGNC:89460		NA	16.7391	16.5963	16.9135	16.6193	17.2452	16.592	16.9017	16.4948	16.0285	15.6613	16.5988	15.919	17.3767	16.4866		0.244272	0.688074		NA	NA	18512	4.26745
ENSSSCP00000043965	ENSSSCG00000031741	of 1 Hsap:ribonucleotide reductase regulatory subunit M2 - HGNC:10452		NA	NA	NA	NA	NA	18.371	NA	17.6795	NA	NA	17.4117	17.2482	17.7628	NA	18.3392		0.241833	NA		NA	NA	7880.3	3.89654
ENSSSCP00000039055	ENSSSCG00000011237	programmed cell death 6 interacting protein - HGNC:8766		19.1061	19.1807	19.2641	19.2547	19.2467	19.0175	18.9749	19.1629	19.5043	19.4084	19.3651	18.7973	18.8586	18.8767	18.9088		0.240142	-0.224519		NA	NA	NA	NA
ENSSSCP00000006968	ENSSSCG00000006539	SHC adaptor protein 1 - VGNC Symbol VGNC:92837		18.1467	18.2898	18.3786	18.3794	18.2004	18.0897	18.3065	18.0212	18.7494	18.7722	18.6578	17.4414	17.9527	18.4471	17.8243		0.238091	-0.42786		NA	NA	NA	NA
ENSSSCP00000025683	ENSSSCG00000029066	isopentenyl-diphosphate delta isomerase 1 - HGNC:5387		16.4351	17.3703	16.5895	17.9163	17.8371	17.0487	18.3229	18.0802	16.7848	14.4875	17.4035	17.8868	17.6595	16.802	17.9885		0.238009	0.852516		NA	NA	NA	NA
ENSSSCP00000058493	ENSSSCG00000040470	ribosomal protein S20 - NCBI gene (formerly Entrezgene) 414395		21.9592	21.9782	22.2047	22.2688	21.8772	22.0897	21.8046	22.4832	22.221	22.6076	22.9607	21.8733	21.7867	21.8731	21.7698		0.237953	-0.493712		NA	NA	NA	NA
ENSSSCP00000011270	ENSSSCG00000010579	golgi brefeldin A resistant guanine nucleotide exchange factor 1 - VGNC Symbol VGNC:88375		16.2215	16.8344	16.5776	16.6025	15.8614	16.0541	16.1091	16.6447	NA	NA	15.5603	15.9297	NA	NA	NA		0.237632	0.998703		0.281363	-0.3917	7535.6	3.87712
ENSSSCP00000064521	ENSSSCG00000011882	golgin B1 - VGNC Symbol VGNC:88554		18.0223	NA	NA	NA	18.0772	17.8652	18.0193	NA	17.8787	19.327	17.2669	17.9182	NA	NA	17.5812		0.237552	-0.13523		NA	NA	NA	NA
ENSSSCP00000060576	ENSSSCG00000033033	toll interacting protein - VGNC Symbol VGNC:94301		16.5525	16.1253	17.16	17.263	17.0279	16.0357	16.4709	15.8519	16.8571	16.4936	17.3149	16.0867	NA	15.5134	16.736		0.234591	-0.113305		NA	NA	NA	NA
ENSSSCP00000073870	ENSSSCG00000004747	RTF1 homolog Paf1/RNA polymerase II complex component - VGNC Symbol VGNC:92493		15.762	15.8589	15.8439	15.6397	15.5899	15.4097	NA	15.3053	16.0667	15.4125	16.5151	15.193	NA	14.6124	15.8087		0.230319	-0.221996		NA	NA	NA	NA
ENSSSCP00000057885	ENSSSCG00000013776	DExD-box helicase 39A - HGNC:17821		18.2282	18.134	18.2761	18.1544	17.7118	18.0799	18.5666	18.4541	18.0079	17.5487	18.2413	18.3574	17.7081	17.9663	17.8628		0.229464	0.265541		NA	NA	NA	NA
ENSSSCP00000041005	ENSSSCG00000025545	histone deacetylase 6 - VGNC Symbol VGNC:88816		19.7831	20.7965	20.0156	20.3734	18.9967	20.3681	20.6322	20.1356	20.7212	20.5082	20.8633	19.6814	19.8926	20.1176	19.5383		0.225677	-0.455409		NA	NA	NA	NA
ENSSSCP00000025606	ENSSSCG00000029608	SEC62 homolog preprotein translocation factor - NCBI gene (formerly Entrezgene) 100125961		15.7529	16.3907	16.0644	16.271	15.9004	16.33	15.8354	16.2597	NA	NA	15.741	15.8569	NA	NA	NA		0.224476	0.378739		0.919088	-0.0383704	40193	4.60415
ENSSSCP00000024457	ENSSSCG00000024144	NADH:ubiquinone oxidoreductase core subunit S7 - VGNC Symbol VGNC:90655		16.9989	18.0043	17.5744	17.8945	17.4404	NA	17.7503	16.8817	NA	NA	16.6196	17.1403	NA	NA	NA		0.217134	0.998445		0.478056	-1.08526	203100	5.30771
ENSSSCP00000069993	ENSSSCG00000015952	histone acetyltransferase 1 - VGNC Symbol VGNC:96340		16.3008	16.5795	16.4456	16.3421	16.6134	16.9484	17.1914	16.7083	16.6777	16.6802	16.2164	16.6731	NA	16.5703	16.735		0.205919	-0.107721		NA	NA	NA	NA
ENSSSCP00000044668	ENSSSCG00000007544	Sad1 and UNC84 domain containing 1 - VGNC Symbol VGNC:93618		15.4879	15.6495	16.0052	16.0832	15.6343	15.9141	15.7903	15.792	15.4023	16.3588	16.5566	15.2298	15.6802	15.9048	15.4954		0.205146	-0.299457		NA	NA	NA	NA
ENSSSCP00000064650	ENSSSCG00000017783	of 1 Hsap:myosin XVIIIA - HGNC:31104		16.7211	16.3869	16.3204	16.4345	16.7722	16.8416	16.0248	16.4037	16.6524	16.6517	16.5006	16.6079	16.163	16.0102	16.4482		0.203266	-0.135836		NA	NA	NA	NA
ENSSSCP00000071488	ENSSSCG00000027139	forty-two-three domain containing 1 - VGNC Symbol VGNC:88277		16.0888	16.5	16.4538	16.5261	14.4913	14.486	NA	14.2146	17.2692	17.3649	17.5533	NA	14.195	NA	NA		0.202301	-1.00359		NA	NA	64831	4.81178
ENSSSCP00000004756	ENSSSCG00000004408	sphingomyelin phosphodiesterase 2 - VGNC Symbol VGNC:93262		18.6776	19.1714	18.2905	18.5561	18.4307	19.0779	18.6106	18.529	17.7173	18.1949	18.5449	18.4074	18.5783	18.9201	17.944		0.199584	0.521537		NA	NA	NA	NA
ENSSSCP00000047295	ENSSSCG00000004092	methylenetetrahydrofolate dehydrogenase (NADP+ dependent) 1 like - VGNC Symbol VGNC:103129		17.5835	17.8048	17.8105	17.7138	17.5204	17.7801	17.5466	17.7315	17.7396	17.615	17.7989	17.6371	17.5515	17.1536	17.4417		0.198708	0.0103252		NA	NA	NA	NA
ENSSSCP00000072410	ENSSSCG00000010306	SEC24 homolog C COPII coat complex component - VGNC Symbol VGNC:92678		17.6804	17.5543	17.6376	17.7146	17.8553	17.6686	17.4537	17.5403	17.2163	17.0517	17.2893	17.4776	17.6559	16.966	17.6286		0.197426	0.460965		NA	NA	NA	NA
ENSSSCP00000037567	ENSSSCG00000010253	hexokinase 1 - VGNC Symbol VGNC:88892		17.5564	16.9918	17.7539	17.4019	17.914	17.3257	17.252	17.5435	17.1464	16.8855	17.1526	17.7068	17.0832	17.008	17.4534		0.195989	0.36449		NA	NA	NA	NA
ENSSSCP00000042077	ENSSSCG00000017239	ribosomal protein L38 - VGNC Symbol VGNC:99036		18.9676	19.1619	18.7314	19.0291	19.1026	19.5795	19.0492	19.2012	19.2671	19.1075	19.4998	18.6196	18.9243	19.6304	18.9769		0.195326	-0.318936		NA	NA	NA	NA
CAD2068414	CAD2068414	K421R CDS [African swine fever virus]		NA	NA	NA	NA	16.3307	16.5817	17.8566	16.5656	NA	NA	NA	17.0583	NA	NA	16.2251		0.191915	NA		NA	NA	NA	NA
ENSSSCP00000056085	ENSSSCG00000035585	of 1 Hsap:tankyrase 1 binding protein 1 - HGNC:19081		NA	16.9266	NA	18.49	18.4169	NA	NA	NA	NA	18.8897	19.8347	NA	18.3284	18.1286	NA		0.188343	-1.65393		NA	NA	NA	NA
ENSSSCP00000070998	ENSSSCG00000031791	ADP ribosylation factor 4 - VGNC Symbol VGNC:85446		18.2738	18.5417	18.3915	18.2154	18.3504	18.3674	18.9653	18.7057	18.0198	17.4985	18.5481	18.9603	18.5221	17.6328	18.5223		0.187796	0.333498		NA	NA	NA	NA
ENSSSCP00000057180	ENSSSCG00000012957	splicing factor 3b subunit 2 - VGNC Symbol VGNC:92771		17.2339	17.3091	16.915	17.2342	17.1779	17.9663	16.9705	17.6048	17.611	17.869	17.9317	17.2737	17.0024	17.4711	17.2239		0.187089	-0.63087		NA	NA	NA	NA
ENSSSCP00000036857	ENSSSCG00000015689	aspartyl-tRNA synthetase 1 - VGNC Symbol VGNC:96140		16.9435	17.0289	17.1372	17.135	17.1847	17.2381	17.6068	17.1652	15.4679	15.8398	16.7142	17.984	16.9403	16.2511	17.2764		0.185691	1.05383		NA	NA	NA	NA
ENSSSCP00000048817	ENSSSCG00000036350	descr. not available		16.0592	14.9464	NA	15.5972	16.8734	14.8008	15.0426	15.1	15.6645	NA	15.9216	15.2687	NA	NA	NA		0.185476	-0.258729		NA	NA	NA	NA
ENSSSCP00000050735	ENSSSCG00000035007	ribosomal protein L17 - NCBI gene (formerly Entrezgene) 100625001		18.2129	18.8187	17.8482	18.2101	17.8078	18.4827	18.4795	18.5295	18.4967	18.5012	18.7111	18.2116	18.2549	17.9838	18.1137		0.18389	-0.297233		NA	NA	NA	NA
ENSSSCP00000034087	ENSSSCG00000033854	galectin 1 - VGNC Symbol VGNC:89691		20.7586	20.7322	20.7453	20.7935	20.5848	21.0745	21.3629	20.51	21.1506	21.8222	20.9368	20.9303	20.6066	20.5798	20.6967		0.179735	-0.545783		NA	NA	NA	NA
ENSSSCP00000026619	ENSSSCG00000022823	minichromosome maintenance complex component 5 - VGNC Symbol VGNC:96415		18.1503	18.2928	18.3531	18.2658	17.9476	18.3259	18.5647	18.4744	18.4677	18.2549	18.6165	18.6099	18.2346	17.3503	18.4016		0.17905	-0.180841		NA	NA	NA	NA
ENSSSCP00000062340	ENSSSCG00000002004	proteasome activator subunit 2 - NCBI gene (formerly Entrezgene) 397522		16.0202	16.3081	16.5167	16.1686	15.5502	15.6322	15.7413	16.4086	15.6742	17.291	17.1185	16.4724	15.5675	NA	14.9291		0.176738	-0.441177		NA	NA	NA	NA
ENSSSCP00000017443	ENSSSCG00000016461	zyxin - VGNC Symbol VGNC:95346		15.827	15.0279	14.4909	14.9099	15.3859	NA	NA	NA	15.036	15.1396	NA	15.389	NA	NA	15.0333		0.17477	-0.023841		NA	NA	NA	NA
ENSSSCP00000035381	ENSSSCG00000035684	transmembrane p24 trafficking protein 10 - VGNC Symbol VGNC:94054		15.9396	15.6802	15.797	15.7126	14.8831	14.7583	15.9948	15.8254	NA	NA	NA	15.1926	NA	NA	NA		0.172753	NA		0.458728	-0.416972	47122	4.67322
ENSSSCP00000046748	ENSSSCG00000017728	myosin ID - VGNC Symbol VGNC:90527		16.7062	16.6937	16.7865	16.8328	16.52	16.953	17.2122	17.3488	15.973	15.9756	16.3891	17.589	16.3172	16.4968	16.9472		0.170964	0.642198		NA	NA	NA	NA
ENSSSCP00000043130	ENSSSCG00000033655	tubulin beta 2B class IIb - NCBI gene (formerly Entrezgene) 100153507		21.1923	21.2333	21.2274	21.2923	21.1593	21.3726	21.5568	21.1711	20.9709	20.7972	20.8838	21.1003	21.2829	21.1099	21.0884		0.169613	0.352303		NA	NA	NA	NA
ENSSSCP00000008941	ENSSSCG00000008377	chaperonin containing TCP1 subunit 4 - VGNC Symbol VGNC:86382		18.1623	17.7534	18.2161	18.0203	18.4492	17.7149	18.1222	18.3396	17.1727	17.2315	17.6032	18.7303	18.0792	16.8969	18.2447		0.168725	0.702216		NA	NA	NA	NA
ENSSSCP00000011258	ENSSSCG00000010568	nucleophosmin/nucleoplasmin 3 - VGNC Symbol VGNC:90854		20.6244	20.1899	20.2254	20.503	20.77	20.2921	19.7382	20.1583	20.3961	20.6183	20.5714	20.1912	20.1748	NA	19.869		0.161325	-0.142896		NA	NA	NA	NA
ENSSSCP00000009188	ENSSSCG00000008619	DEAD-box helicase 1 - VGNC Symbol VGNC:87213		16.4658	16.1725	15.4867	16.4294	16.4649	16.5398	15.8647	16.1967	15.0112	15.59	16.5533	15.9573	16.0441	16.3177	16.1252		0.155477	0.420449		NA	NA	NA	NA
ENSSSCP00000034647	ENSSSCG00000000887	of 1 Hsap:thymopoietin - HGNC:11875		16.5012	16.6936	16.4064	16.8736	16.3104	15.9948	15.6704	16.1678	16.7551	16.9102	16.844	15.7381	NA	NA	16.0335		0.150044	-0.217745		NA	NA	55882	4.74727
ENSSSCP00000042512	ENSSSCG00000021229	methionine adenosyltransferase 2B - VGNC Symbol VGNC:90040		18.0748	18.5436	18.1628	18.457	18.4752	18.6716	17.9323	18.1961	18.571	18.9665	19.2635	17.8317	18.216	18.4592	18.1851		0.145795	-0.624143		NA	NA	NA	NA
ENSSSCP00000068253	ENSSSCG00000010261	inorganic pyrophosphatase 1 - VGNC Symbol VGNC:96757		18.0183	17.7904	18.0747	17.5053	17.1305	17.6534	17.3131	17.9906	18.2805	18.1214	18.1309	17.3787	17.4119	NA	17.3393		0.145257	-0.330417		NA	NA	NA	NA
ENSSSCP00000025866	ENSSSCG00000025486	malate dehydrogenase 2 - NCBI gene (formerly Entrezgene) 397039		21.0372	20.8234	20.9572	21.1217	21.2829	21.2793	21.1361	21.0925	20.9484	21.0469	20.705	21.0829	21.1767	20.9479	21.0184		0.141244	0.0848357		NA	NA	NA	NA
ENSSSCP00000062386	ENSSSCG00000001912	PML nuclear body scaffold - VGNC Symbol VGNC:99296		17.2906	17.9609	17.3154	17.6274	16.7316	17.9197	17.8593	17.1298	18.1479	17.8782	17.7369	17.2138	NA	17.3286	NA		0.138906	-0.372413		NA	NA	NA	NA
ENSSSCP00000000070	ENSSSCG00000000064	aconitase 2 - VGNC Symbol VGNC:97865		19.1613	18.925	19.0247	19.1273	19.3198	19.3662	18.8959	18.8167	19.4908	19.3449	19.3664	18.692	18.958	18.818	19.3757		0.138722	-0.341094		NA	NA	NA	NA
ENSSSCP00000000930	ENSSSCG00000000870	ADP ribosylation factor like GTPase 1 - VGNC Symbol VGNC:85513		15.4836	15.4463	15.2864	NA	NA	NA	16.1533	NA	NA	NA	NA	16.0153	NA	NA	NA		0.137967	NA		NA	NA	69628	4.84278
ENSSSCP00000055996	ENSSSCG00000038253	zinc finger protein 326 - HGNC:14104		16.8313	17.3421	17.1876	17.4016	16.8962	16.4143	NA	16.6708	17.0136	17.7605	17.6567	16.9166	16.1083	16.2528	16.8463		0.129432	-0.286275		NA	NA	NA	NA
ENSSSCP00000021619	ENSSSCG00000023062	HIV-1 Tat specific factor 1 - VGNC Symbol VGNC:88998		15.8547	16.3443	15.8452	16.1137	NA	16.2225	NA	16.0048	NA	NA	16.2717	NA	15.9868	NA	15.9821		0.129265	-0.232245		NA	NA	26236	4.4189
ENSSSCP00000012109	ENSSSCG00000011356	ubiquinol-cytochrome c reductase core protein 1 - VGNC Symbol VGNC:94728		18.6451	18.8303	18.5749	18.574	18.7481	18.8294	18.9142	18.8676	18.4714	18.3164	18.6784	18.7222	18.3732	19.1249	18.6237		0.128865	0.167355		NA	NA	NA	NA
ENSSSCP00000047516	ENSSSCG00000027293	transportin 1 - VGNC Symbol VGNC:94287		16.1736	16.0013	16.3153	16.0692	16.7288	15.7882	15.9149	16.1784	NA	15.4265	15.728	16.0323	NA	NA	NA		0.120231	0.56261		NA	NA	39936	4.60136
ENSSSCP00000021841	ENSSSCG00000027357	cystatin B - VGNC Symbol VGNC:97952		15.6029	NA	NA	15.3269	15.8129	NA	NA	15.866	NA	NA	NA	15.724	NA	NA	NA		0.115458	NA		NA	NA	NA	NA
ENSSSCP00000065887	ENSSSCG00000016590	staphylococcal nuclease and tudor domain containing 1 - VGNC Symbol VGNC:93287		18.495	17.6513	18.1149	17.7356	19.1012	18.3966	17.6975	17.8883	18.0893	17.633	17.7014	18.4146	18.0107	18.0297	18.1719		0.114149	0.191286		NA	NA	NA	NA
ENSSSCP00000072795	ENSSSCG00000036702	actinin alpha 1 - NCBI gene (formerly Entrezgene) 100513412		18.2188	16.8653	17.034	17.2601	18.4517	17.2985	16.7545	17.2769	17.0061	17.2659	17.5696	18.0954	17.2581	16.7121	17.261		0.113766	0.0640078		NA	NA	NA	NA
ENSSSCP00000063439	ENSSSCG00000002269	methylenetetrahydrofolate dehydrogenase cyclohydrolase and formyltetrahydrofolate synthetase 1 - VGNC Symbol VGNC:90450		18.8225	18.8088	18.9385	18.94	18.8921	19.0446	18.9356	18.988	18.8698	18.8101	18.811	18.9206	18.6899	19.1337	18.6616		0.11363	0.0471427		NA	NA	NA	NA
ENSSSCP00000015251	ENSSSCG00000014337	eukaryotic translation termination factor 1 - VGNC Symbol VGNC:87800		15.8133	NA	NA	NA	16.5925	NA	NA	NA	NA	NA	NA	16.4802	NA	NA	NA		0.112264	NA		NA	NA	29135	4.46442
ENSSSCP00000051298	ENSSSCG00000007709	transducin beta like 2 - VGNC Symbol VGNC:93789		15.7043	15.1331	15.3353	15.1902	15.4693	NA	15.2684	15.3648	NA	NA	NA	15.405	NA	NA	15.1082		0.110907	NA		NA	NA	19661	4.29361
ENSSSCP00000011447	ENSSSCG00000010737	abraxas 2 BRISC complex subunit - VGNC Symbol VGNC:84991		16.0397	15.7831	16.3136	16.1967	15.9576	15.5343	15.9318	15.5908	15.1524	14.988	NA	15.6428	NA	NA	NA		0.110899	1.01307		NA	NA	52983	4.72414
ENSSSCP00000009796	ENSSSCG00000009186	methionyl aminopeptidase 1 - VGNC Symbol VGNC:90151		20.5177	20.1228	20.6322	20.4489	20.5545	20.6142	19.9913	20.4855	20.2722	20.7948	20.6945	20.5007	20.1037	19.9317	20.667		0.110632	-0.156771		NA	NA	NA	NA
ENSSSCP00000036571	ENSSSCG00000017398	Coenzyme A synthase - VGNC Symbol VGNC:97935		16.166	15.9668	16.2935	16.2289	15.6757	16.2133	15.6192	16.0797	NA	15.612	16.2154	NA	NA	NA	15.7906		0.106391	0.250099		NA	NA	42029	4.62355
ENSSSCP00000004896	ENSSSCG00000004541	ferrochelatase - VGNC Symbol VGNC:88081		16.2876	17.2606	17.303	16.985	15.8427	17.363	16.7425	17.0026	16.4669	16.6122	16.4566	NA	NA	16.9211	16.3419		0.106178	0.447126		NA	NA	NA	NA
ENSSSCP00000015337	ENSSSCG00000014414	of 2 Hsap:RNA binding motif protein 27 - HGNC:29243		15.035	15.2068	NA	NA	NA	15.2534	15.1943	NA	NA	15.6278	16.4926	15.2381	15.3607	NA	14.759		0.104575	-0.939268		NA	NA	NA	NA
ENSSSCP00000019511	ENSSSCG00000030260	profilin 2 - VGNC Symbol VGNC:91339		17.4892	16.8842	17.1233	17.0567	17.7235	17.6665	17.8282	17.7907	17.555	17.3231	17.5489	17.6956	17.9063	17.691	17.3026		0.103365	-0.33732		NA	NA	NA	NA
ENSSSCP00000057364	ENSSSCG00000031299	trans-2 3-enoyl-CoA reductase - VGNC Symbol VGNC:98362		21.6103	21.6616	21.6379	21.6091	21.5364	22.3612	22.1984	21.6729	20.901	21.4715	21.2493	22.0532	21.7752	21.9504	21.5848		0.101355	0.422433		NA	NA	NA	NA
ENSSSCP00000061188	ENSSSCG00000017104	NOP2/Sun RNA methyltransferase 2 - VGNC Symbol VGNC:90914		17.3465	17.0494	17.2949	17.2217	17.3035	17.273	17.3741	17.3623	17.3902	16.6998	17.2892	17.5046	17.2947	16.6323	17.4848		0.0991423	0.101693		NA	NA	NA	NA
ENSSSCP00000032110	ENSSSCG00000015872	glycerol-3-phosphate dehydrogenase 2 - VGNC Symbol VGNC:96330		18.2738	18.2432	18.3956	18.4127	17.9567	18.2029	18.0684	18.3124	18.8939	18.6108	18.9128	18.2414	17.9876	17.7966	18.1408		0.0935291	-0.474511		NA	NA	NA	NA
ENSSSCP00000040223	ENSSSCG00000017957	eukaryotic translation initiation factor 4A1 - VGNC Symbol VGNC:98989		18.938	18.5835	18.912	18.6985	19.5734	19.3346	19.5382	19.4534	18.1508	18.1699	18.2236	19.8498	19.0013	19.3026	19.3773		0.0921825	0.601568		NA	NA	NA	NA
ENSSSCP00000049186	ENSSSCG00000039466	scribble planar cell polarity protein - VGNC Symbol VGNC:98303		15.0899	15.9716	15.803	15.2961	NA	15.8814	15.2609	15.5091	NA	NA	NA	15.4609	NA	NA	NA		0.0895476	NA		0.623322	-0.569871	9970.7	3.99873
ENSSSCP00000016352	ENSSSCG00000015422	peptidase mitochondrial processing subunit beta - VGNC Symbol VGNC:91592		17.7033	17.5724	17.6261	17.6049	17.588	17.5425	17.8157	17.5667	16.977	16.8496	17.6439	17.8258	17.4382	17.3138	17.5827		0.0881158	0.469819		NA	NA	NA	NA
ENSSSCP00000070339	ENSSSCG00000006543	adenosine deaminase RNA specific - VGNC Symbol VGNC:85097		17.6664	18.4543	18.2346	18.0836	17.2127	18.1834	18.0072	17.915	18.997	18.6999	18.9493	17.4774	17.6569	18.1693	17.6685		0.0865374	-0.77235		NA	NA	NA	NA
ENSSSCP00000009687	ENSSSCG00000009077	polo like kinase 4 - HGNC:11397		16.6697	16.7345	16.5843	16.6453	16.5671	16.876	16.0491	16.3744	16.4716	15.2312	16.5443	16.2558	16.3389	16.7256	16.2114		0.0837144	0.576099		NA	NA	NA	NA
ENSSSCP00000057918	ENSSSCG00000007383	translocase of outer mitochondrial membrane 34 - VGNC Symbol VGNC:95647		15.486	15.8269	15.8433	15.7158	15.3053	15.6477	15.3773	15.4433	15.27	15.524	15.5525	15.6133	15.4048	NA	15.0751		0.0789838	0.269159		NA	NA	NA	NA
ENSSSCP00000063983	ENSSSCG00000013299	APAF1 interacting protein - VGNC Symbol VGNC:85411		16.9339	16.7138	16.5382	16.8636	16.222	16.7132	16.0419	16.2227	17.1031	17.0488	17.0617	15.8005	16.4682	16.5782	16.0526		0.0750576	-0.308812		NA	NA	NA	NA
ENSSSCP00000049079	ENSSSCG00000006619	sorting nexin 27 - VGNC Symbol VGNC:93316		15.9479	16.2352	15.8251	16.3932	15.9798	15.3855	15.036	15.5982	14.7153	15.9184	16.5853	14.9734	15.8768	NA	NA		0.0747827	0.360657		NA	NA	NA	NA
ENSSSCP00000066271	ENSSSCG00000006816	adenosylhomocysteinase like 1 - VGNC Symbol VGNC:97873		16.9089	17.1558	16.9695	17.1752	16.4755	16.714	15.7829	16.5834	16.1001	16.8098	17.3405	16.2437	16.6837	16.427	15.9195		0.0704901	0.302226		NA	NA	NA	NA
ENSSSCP00000031433	ENSSSCG00000012981	RELA proto-onco NF-kB subunit - VGNC Symbol VGNC:92203		16.1927	16.3414	16.664	16.1731	16.4452	16.5767	16.7564	16.5811	16.2344	17.0309	16.1144	16.4766	16.6062	16.688	16.3243		0.0660936	-0.117115		NA	NA	NA	NA
ENSSSCP00000065220	ENSSSCG00000004803	actin alpha cardiac muscle 1 - VGNC Symbol VGNC:85040		21.8896	21.8952	21.4966	21.8967	21.396	21.5949	22.1064	21.9939	21.3404	20.7394	21.7594	22.2053	21.7257	21.0864	21.8152		0.0646312	0.514771		NA	NA	NA	NA
ENSSSCP00000018458	ENSSSCG00000017419	DnaJ heat shock protein family (Hsp40) member C7 - VGNC Symbol VGNC:98987		16.393	16.3279	16.0474	16.0887	16.7028	16.6526	16.578	16.2967	16.7012	16.3506	16.254	16.7419	16.3676	16.2416	16.6247		0.0635829	-0.221		NA	NA	NA	NA
ENSSSCP00000070768	ENSSSCG00000005300	valosin containing protein - NCBI gene (formerly Entrezgene) 397524		17.3868	16.6994	17.1727	16.744	17.5073	16.8433	17.4645	16.8244	16.6892	16.5535	16.9387	17.3367	17.0413	17.0273	16.9846		0.0623846	0.273564		NA	NA	NA	NA
ENSSSCP00000020686	ENSSSCG00000023495	PITH domain containing 1 - VGNC Symbol VGNC:91463		16.503	16.0917	15.4483	16.2208	15.0695	15.0059	15.9406	15.5752	15.8057	15.6832	17.1002	14.8715	15.8757	NA	15.2678		0.0594576	-0.130447		NA	NA	NA	NA
ENSSSCP00000012169	ENSSSCG00000011415	MAPK activated protein kinase 3 - VGNC Symbol VGNC:90012		16.1119	16.107	16.4259	16.4288	15.4772	16.3139	NA	NA	16.7764	17.0685	17.1484	NA	15.8367	NA	NA		0.0588653	-0.729348		NA	NA	83683	4.92264
ENSSSCP00000060481	ENSSSCG00000017054	cytoplasmic FMR1 interacting protein 2 - VGNC Symbol VGNC:87127		18.0153	18.3833	18.1039	18.2027	17.8043	18.3705	18.4057	18.1845	18.7134	18.6719	18.7819	17.9001	17.8363	18.5752	18.2264		0.0567601	-0.546089		NA	NA	NA	NA
ENSSSCP00000035805	ENSSSCG00000034521	nudix hydrolase 21 - VGNC Symbol VGNC:98523		14.9821	14.9162	14.4428	14.8618	15.0802	15.2128	NA	NA	NA	14.926	15.3025	15.2093	NA	NA	14.9706		0.0565513	-0.313528		NA	NA	NA	NA
ENSSSCP00000063731	ENSSSCG00000003385	Parkinsonism associated deglycase - VGNC Symbol VGNC:91181		16.7225	18.4195	16.9381	16.4387	16.3876	16.9045	17.9538	16.7375	18.4357	17.4661	17.97	17.1209	NA	17.3022	16.3964		0.0560386	-0.827544		NA	NA	NA	NA
ENSSSCP00000035577	ENSSSCG00000038397	protein tyrosine kinase 2 - VGNC Symbol VGNC:98840		14.7549	15.6211	15.5572	14.7715	13.6192	14.6645	14.5412	14.5637	NA	NA	14.3098	14.5906	NA	NA	13.9956		0.0540423	0.866409		0.169602	-0.829009	5452.8	3.73662
ENSSSCP00000014385	ENSSSCG00000013539	ral transcription factor IIF subunit 1 - VGNC Symbol VGNC:88732		17.8982	18.2305	17.512	17.8697	17.8251	17.9986	17.7706	18.019	18.3524	17.9093	18.4698	17.7974	18.151	17.4383	18.0188		0.0519272	-0.366259		NA	NA	NA	NA
ENSSSCP00000036666	ENSSSCG00000032556	aldolase fructose-bisphosphate A - VGNC Symbol VGNC:102549		17.5114	16.5115	17.1345	16.9196	17.8608	16.2442	16.5422	16.681	16.8554	16.5804	16.5756	17.3408	16.6817	16.4387	16.6758		0.0478337	0.348828		NA	NA	NA	NA
ENSSSCP00000045257	ENSSSCG00000033095	Kin17 DNA and RNA binding protein - VGNC Symbol VGNC:96395		15.7886	16.3102	15.9681	16.0797	16.1959	16.5744	15.2363	15.6072	17.4615	17.3558	17.2023	15.3762	NA	16.2139	15.9894		0.0436446	-1.30318		NA	NA	NA	NA
ENSSSCP00000032144	ENSSSCG00000013421	polypyrimidine tract binding protein 1 - VGNC Symbol VGNC:100330		18.3722	18.0074	18.2324	18.4916	18.0334	17.3136	17.4632	17.8452	18.0178	17.8032	18.8124	18.4443	17.658	16.45	17.9373		0.0414741	0.064786		NA	NA	NA	NA
ENSSSCP00000054403	ENSSSCG00000038708	of 2 Hsap:methenyltetrahydrofolate synthetase - HGNC:7437		16.3925	17.2836	17.2765	17.0062	16.621	16.8044	16.6986	16.9283	16.5111	16.8957	16.4683	16.1703	16.5078	17.5629	16.6458		0.0413743	0.364653		NA	NA	NA	NA
ENSSSCP00000004246	ENSSSCG00000003930	ribosomal protein S8 - VGNC Symbol VGNC:98607		16.9996	17.1226	16.9985	16.8596	17.3822	17.804	18.2034	17.3809	17.4954	16.7663	16.551	17.4898	17.8172	NA	17.6471		0.0412791	0.0575515		NA	NA	NA	NA
ENSSSCP00000058362	ENSSSCG00000005514	RAB14 member RAS onco family - VGNC Symbol VGNC:98238		17.2223	17.5145	17.3285	17.1516	17.1234	17.6526	17.7304	17.2221	17.704	17.5986	17.8988	17.8348	17.3808	16.9306	17.4232		0.0397681	-0.42955		NA	NA	NA	NA
ENSSSCP00000059507	ENSSSCG00000017953	FMR1 autosomal homolog 2 - HGNC:4024		16.5787	17.3518	17.3046	17.1064	16.2827	16.9688	16.3399	16.7448	16.9756	17.0452	17.0584	16.1654	NA	16.924	NA		0.0393404	0.0589713		NA	NA	NA	NA
ENSSSCP00000055743	ENSSSCG00000006261	transcription elongation factor A1 - VGNC Symbol VGNC:93811		16.2864	15.6612	15.6467	15.676	15.9622	15.5756	NA	15.2687	15.6895	15.7572	16.03	15.5674	NA	NA	NA		0.0347493	-0.00801539		NA	NA	59019	4.77099
ENSSSCP00000008146	ENSSSCG00000007625	actin related protein 2/3 complex subunit 1B - VGNC Symbol VGNC:85537		16.6029	16.4647	16.1182	16.141	16.7389	16.4006	15.9207	15.9194	16.4955	16.3307	16.8039	16.5583	15.9167	16.0481	16.3287		0.0319565	-0.211638		NA	NA	NA	NA
ENSSSCP00000006718	ENSSSCG00000006301	TOR signaling pathway regulator - VGNC Symbol VGNC:94002		16.9946	17.3485	16.7167	17.5187	16.3563	16.8774	16.7269	16.6365	NA	NA	17.4353	16.0645	16.633	NA	17.1624		0.0293053	-0.290731		NA	NA	24149	4.3829
ENSSSCP00000063578	ENSSSCG00000012117	phosphoribosyl pyrophosphate synthetase 2 - NCBI gene (formerly Entrezgene) 100510993		18.1926	18.1505	18.1798	18.1418	18.1091	18.1532	18.1684	18.2468	17.711	17.509	17.9495	18.5801	18.0834	17.9669	17.9463		0.0252091	0.442981		NA	NA	NA	NA
ENSSSCP00000038686	ENSSSCG00000029256	aldo-keto reductase family 1 member A1 - VGNC Symbol VGNC:85229		16.1238	16.077	16.324	NA	16.1702	15.8881	NA	NA	15.7401	NA	NA	15.8979	NA	NA	16.1107		0.0247943	0.434886		NA	NA	NA	NA
ENSSSCP00000042873	ENSSSCG00000025323	splicing factor 3b subunit 3 - VGNC Symbol VGNC:92772		NA	15.0603	15.6436	NA	15.7231	15.7211	15.9695	15.6994	15.5966	NA	15.349	15.7576	NA	NA	NA		0.02068	-0.120863		NA	NA	14947	4.17455
ENSSSCP00000073436	ENSSSCG00000003465	filamin binding LIM protein 1 - VGNC Symbol VGNC:88023		17.1805	17.3074	17.3467	17.2437	16.876	16.9365	16.5857	17.2302	17.2787	18.3844	18.2327	17.0423	16.5554	17.1328	16.823		0.0187465	-0.695696		NA	NA	NA	NA
ENSSSCP00000014524	ENSSSCG00000013661	eukaryotic translation initiation factor 3 subunit G - VGNC Symbol VGNC:87619		18.4141	17.5312	17.5146	18.1214	17.855	17.232	17.0205	17.4348	16.5635	16.4347	17.2974	17.5251	17.6322	NA	16.9433		0.0187131	1.13009		NA	NA	NA	NA
ENSSSCP00000004374	ENSSSCG00000004048	t-complex 1 - VGNC Symbol VGNC:93832		18.7152	18.2462	18.6019	18.422	18.8787	18.3511	19.0995	18.8618	17.7422	17.5484	18.1779	19.5006	18.7444	17.8918	18.984		0.0175766	0.673479		NA	NA	NA	NA
ENSSSCP00000032967	ENSSSCG00000003914	peroxiredoxin 1 - VGNC Symbol VGNC:98542		22.8562	22.8053	22.7168	22.988	22.766	22.9614	23.2724	22.7621	23.6951	23.3225	23.3846	23.217	23.1988	22.2126	23.0713		0.0155647	-0.625782		NA	NA	NA	NA
ENSSSCP00000054195	ENSSSCG00000010457	kinesin family member 20B - VGNC Symbol VGNC:89463		17.362	16.8625	17.9574	17.5327	18.8534	17.3931	16.4103	NA	NA	17.5778	15.0569	17.472	17.5862	NA	17.5543		0.0147871	1.11128		NA	NA	NA	NA
ENSSSCP00000037064	ENSSSCG00000000272	Sp1 transcription factor - VGNC Symbol VGNC:93360		16.395	NA	NA	16.5306	15.2643	15.3662	15.7127	NA	NA	16.1366	16.6767	NA	15.4331	NA	NA		0.014591	0.0561252		NA	NA	NA	NA
ENSSSCP00000052266	ENSSSCG00000009511	serine/threonine kinase 24 - VGNC Symbol VGNC:98344		17.4753	16.6026	17.0176	17.067	17.2073	16.69	16.8962	16.8248	17.0521	16.6158	16.7837	16.7966	NA	17.0919	16.783		0.0140589	0.223426		NA	NA	NA	NA
ENSSSCP00000060734	ENSSSCG00000023158	ribosomal protein S27 like - HGNC:18476		17.088	17.3554	16.9063	16.9142	16.2648	16.6467	17.5324	17.0985	16.4822	NA	16.3446	17.1648	NA	NA	16.5792		0.0135874	0.652603		NA	NA	509910	5.70749
ENSSSCP00000060044	ENSSSCG00000027806	SAM and HD domain containing deoxynucleoside triphosphate triphosphohydrolase 1 - VGNC Symbol VGNC:95712		16.7865	16.7774	16.3285	16.6722	16.4437	16.3781	16.1856	16.219	16.1973	16.7255	16.6776	16.0513	16.7362	NA	16.0922		0.0133709	0.107698		NA	NA	NA	NA
ENSSSCP00000072351	ENSSSCG00000033019	descr. not available		17.1782	15.6282	16.4156	16.1254	18.5367	17.7132	17.8365	17.5176	16.5458	16.921	16.3767	17.6962	17.8206	18.2644	17.7707		0.0130524	-0.277662		NA	NA	NA	NA
ENSSSCP00000013057	ENSSSCG00000012270	ubiquitin like modifier activating enzyme 1 - VGNC Symbol VGNC:94628		18.397	18.0964	18.3201	18.42	18.6711	17.9182	18.091	17.8594	17.8674	17.7751	18.1628	18.1095	17.9556	18.1862	18.2561		0.00808782	0.373259		NA	NA	NA	NA
ENSSSCP00000062532	ENSSSCG00000010682	peroxiredoxin 3 - VGNC Symbol VGNC:91782		19.0165	18.7712	18.7185	18.8545	18.25	17.1431	18.0106	18.5881	18.0733	17.5865	18.5571	18.2873	17.3662	18.5307	17.7937		0.00347247	0.767872		NA	NA	NA	NA
ENSSSCP00000038979	ENSSSCG00000016339	ILK associated serine/threonine phosphatase - VGNC Symbol VGNC:95645		16.3373	16.5669	16.6914	16.5315	16.7146	16.793	16.2907	16.8353	17.1134	17.141	17.1274	16.431	16.7584	16.5337	16.9042		0.00157966	-0.595491		NA	NA	NA	NA
ENSSSCP00000036344	ENSSSCG00000026153	acetyl-CoA acetyltransferase 1 - VGNC Symbol VGNC:85004		18.7297	17.8945	18.586	18.3785	18.7677	17.7771	17.4936	18.0044	17.7004	17.5033	17.3606	18.1079	17.7759	17.8937	18.2644		0.000215905	0.875769		NA	NA	NA	NA
ENSSSCP00000016338	ENSSSCG00000015411	protein tyrosine phosphatase non-receptor type 12 - VGNC Symbol VGNC:91973		15.2592	16.0143	15.677	15.772	15.6864	14.9322	15.1703	15.4511	15.6705	15.41	16.5269	14.9468	15.6753	NA	NA		-0.00102421	-0.188481		NA	NA	NA	NA
ENSSSCP00000067918	ENSSSCG00000000253	keratin 18 - VGNC Symbol VGNC:89580		18.5438	17.8263	18.1045	17.8687	18.1827	NA	17.431	17.8404	17.6537	17.5667	18.4327	18.6214	NA	NA	17.0173		-0.00131153	0.201465		NA	NA	NA	NA
ENSSSCP00000015167	ENSSSCG00000014258	isochorismatase domain containing 1 - VGNC Symbol VGNC:99766		16.5984	16.6548	17.2163	16.6031	16.3351	NA	16.9301	16.6314	NA	16.8503	16.6052	16.8432	NA	NA	16.4259		-0.00232165	0.0404314		NA	NA	NA	NA
ENSSSCP00000062320	ENSSSCG00000015298	sorcin - VGNC Symbol VGNC:93457		16.4299	16.4808	16.2251	16.5193	16.1124	16.1041	16.1796	16.3283	NA	NA	16.3615	16.1847	NA	NA	NA		-0.00363174	0.0522807		0.119886	-0.23269	17504	4.24314
ENSSSCP00000057383	ENSSSCG00000013602	heteroous nuclear ribonucleoprotein M - VGNC Symbol VGNC:88924		19.7575	19.5064	19.8234	19.9038	20.3056	19.7042	19.0517	19.5703	20.1365	20.2169	19.5169	19.3429	19.5296	20.2313	19.5548		-0.00668375	-0.208965		NA	NA	NA	NA
ENSSSCP00000046655	ENSSSCG00000016291	GRB10 interacting GYF protein 2 - VGNC Symbol VGNC:95551		17.2073	17.5341	17.7042	17.5499	16.724	17.8285	16.89	17.4	17.8673	18.4264	18.0356	16.8371	17.2442	17.8826	16.909		-0.00761028	-0.610855		NA	NA	NA	NA
ENSSSCP00000036579	ENSSSCG00000004276	small ArfGAP 1 - VGNC Symbol VGNC:93223		15.2487	16.4019	16.076	15.9306	15.3719	16.1272	16.2539	15.9388	16.7272	17.0376	17.4634	15.6925	15.9439	NA	16.1562		-0.00790702	-1.16176		NA	NA	NA	NA
ENSSSCP00000053789	ENSSSCG00000024413	protein phosphatase 2 scaffold subunit Aalpha - VGNC Symbol VGNC:91746		18.5082	18.5702	18.5937	18.5135	18.5179	18.4375	18.4675	18.4935	18.5152	18.559	18.8996	18.6769	18.4372	18.3689	18.4761		-0.0106732	-0.111502		NA	NA	NA	NA
ENSSSCP00000033275	ENSSSCG00000039157	cytoplasmic linker associated protein 1 - VGNC Symbol VGNC:95829		15.7578	16.1286	15.6519	15.5594	14.822	14.4476	14.3673	14.9535	NA	15.3357	16.4484	14.6608	NA	NA	NA		-0.013222	-0.117619		NA	NA	NA	NA
ENSSSCP00000012956	ENSSSCG00000012171	peroxiredoxin 4 - VGNC Symbol VGNC:91783		21.8645	22.7103	22.0693	22.6449	22.8692	23.2915	21.1441	21.76	NA	22.1525	22.6411	21.6401	22.7325	23.5946	21.1512		-0.0133525	-0.0745151		NA	NA	NA	NA
ENSSSCP00000025985	ENSSSCG00000027378	SH3 and PX domains 2B - VGNC Symbol VGNC:92830		17.4002	17.6546	17.5084	17.6644	16.32	16.3814	16.1311	16.6028	17.3696	17.7378	18.4201	16.337	16.697	NA	16.0879		-0.0151295	-0.285624		NA	NA	NA	NA
ENSSSCP00000051906	ENSSSCG00000038992	tubulin beta 6 class V - VGNC Symbol VGNC:94581		19.3647	19.5115	19.1822	19.3969	19.261	19.8373	19.6665	19.5127	19.2757	19.0199	18.2597	18.8667	19.7895	20.3447	19.3387		-0.015534	0.512068		NA	NA	NA	NA
ENSSSCP00000021073	ENSSSCG00000011769	FMR1 autosomal homolog 1 - HGNC:4023		17.9926	18.3104	18.2112	18.0424	17.4735	18.1868	18.4628	18.3525	18.4443	18.0505	18.406	18.2279	18.2139	17.9913	18.1051		-0.0156907	-0.161102		NA	NA	NA	NA
ENSSSCP00000007011	ENSSSCG00000006577	S100 calcium binding protein A5 - VGNC Symbol VGNC:92544		15.2643	16.0098	15.2951	15.326	NA	14.8325	NA	NA	NA	NA	15.6561	14.8502	NA	NA	NA		-0.0176429	-0.182384		NA	NA	55831	4.74688
ENSSSCP00000008335	ENSSSCG00000007806	rabaptin RAB GTPase binding effector protein 2 - VGNC Symbol VGNC:92044		16.7849	16.6763	17.3128	16.9605	17.2649	16.576	15.9828	16.7513	17.3858	17.497	16.685	NA	NA	16.9054	16.4196		-0.0187538	-0.255628		NA	NA	NA	NA
ENSSSCP00000032484	ENSSSCG00000036483	of 2 Hsap:proteasome 26S subunit non-ATPase 9 - HGNC:9567		16.6634	17.1291	16.5451	16.6112	16.6181	16.5993	17.3294	16.6073	NA	16.7352	17.5227	16.773	16.8901	NA	16.7606		-0.0193653	-0.391706		NA	NA	NA	NA
ENSSSCP00000002024	ENSSSCG00000001850	actin related protein 2/3 complex inhibitor - NCBI gene (formerly Entrezgene) 100689297		15.9782	16.2787	16.2206	16.0818	15.5702	NA	NA	15.7312	NA	NA	16.2424	15.671	NA	NA	NA		-0.0203476	-0.102604		0.136691	-1.37939	30628	4.48612
ENSSSCP00000059386	ENSSSCG00000001792	elongation factor like GTPase 1 - VGNC Symbol VGNC:87572		16.3058	16.1647	16.4182	16.4503	16.2008	15.6421	16.1823	16.1743	16.0089	15.9165	16.1012	16.4556	15.9809	NA	15.7747		-0.0205617	0.325897		NA	NA	NA	NA
ENSSSCP00000004197	ENSSSCG00000003885	cytidine/uridine monophosphate kinase 1 - VGNC Symbol VGNC:96953		15.1727	15.2095	15.378	15.0802	14.9348	15.486	15.4712	15.5607	15.4856	15.5855	15.8638	15.6608	15.1727	NA	15.335		-0.0263266	-0.434856		NA	NA	NA	NA
ENSSSCP00000053028	ENSSSCG00000033744	of 2 Hsap:bolA family member 2B - HGNC:32479		17.5291	17.4347	18.2494	17.701	18.2994	17.605	17.2768	17.664	18.6651	18.8524	18.5731	18.0112	17.9592	16.6196	18.3613		-0.0265261	-0.968316		NA	NA	NA	NA
ENSSSCP00000052735	ENSSSCG00000015435	nicotinamide phosphoribosyltransferase - VGNC Symbol VGNC:90573		15.1585	15.4658	16.21	15.226	15.3213	14.9382	NA	15.0912	NA	NA	15.128	15.254	NA	NA	15.0368		-0.0284314	0.387107		NA	NA	19502	4.29008
CAD2068492	CAD2068492	E165R CDS [African swine fever virus]		NA	NA	NA	NA	17.2548	16.8572	17.189	16.9278	NA	NA	NA	17.1498	NA	NA	17.0245		-0.0299601	NA		NA	NA	NA	NA
ENSSSCP00000074507	ENSSSCG00000008484	serine and arginine rich splicing factor 7 - VGNC Symbol VGNC:93477		16.4757	15.5579	16.2524	15.8308	16.8815	16.2571	17.295	17.0797	17.0979	16.7631	17.9901	17.8511	17.1195	15.3875	17.2802		-0.031215	-1.25452		NA	NA	NA	NA
ENSSSCP00000021676	ENSSSCG00000026761	chaperonin containing TCP1 subunit 8 - VGNC Symbol VGNC:86386		18.7384	18.3709	18.6393	18.4725	19.226	18.7	18.6518	18.8207	18.1603	17.9232	18.0978	19.4829	18.7795	18.5343	18.7325		-0.0326645	0.494836		NA	NA	NA	NA
ENSSSCP00000054202	ENSSSCG00000040786	spectrin beta non-erythrocytic 1 - VGNC Symbol VGNC:93436		18.3961	17.9271	18.3005	18.0782	18.3404	17.8817	17.7193	17.9791	18.348	18.3005	18.3136	18.2759	17.98	17.7983	17.9989		-0.033177	-0.145238		NA	NA	NA	NA
ENSSSCP00000008865	ENSSSCG00000008303	chaperonin containing TCP1 subunit 7 - VGNC Symbol VGNC:86385		18.3273	18.019	18.0308	18.147	18.7632	18.1254	17.2355	18.2073	17.7131	17.1578	17.7375	18.7524	18.005	17.7148	17.992		-0.0332077	0.594912		NA	NA	NA	NA
ENSSSCP00000071268	ENSSSCG00000013030	peroxiredoxin 5 - VGNC Symbol VGNC:91784		16.4132	18.2978	17.4192	17.7568	16.0628	15.7628	16.0627	16.0389	16.3209	16.1647	16.2107	16.023	NA	NA	16.0085		-0.0339621	1.23967		NA	NA	NA	NA
ENSSSCP00000028443	ENSSSCG00000004578	annexin A2 - VGNC Symbol VGNC:103027		21.0752	20.6392	21.0591	20.8688	21.6787	20.7752	22.0874	21.4328	21.117	20.4244	21.7138	22.2827	21.5515	20.2234	22.0538		-0.0343008	-0.174509		NA	NA	NA	NA
ENSSSCP00000011538	ENSSSCG00000010823	isoleucyl-tRNA synthetase 2 mitochondrial - VGNC Symbol VGNC:96226		15.878	15.4558	15.9003	15.7677	15.9088	15.2339	14.9639	15.4476	NA	NA	NA	15.4229	NA	NA	NA		-0.0343724	NA		0.347758	-0.36191	20757	4.31716
ENSSSCP00000020882	ENSSSCG00000025855	RNA guanine-7 methyltransferase - VGNC Symbol VGNC:92402		16.6266	16.1973	16.3531	16.5169	16.4588	16.2018	15.8879	15.9918	16.5997	16.9366	16.6311	15.724	15.9634	16.5006	16.5012		-0.037266	-0.299022		NA	NA	NA	NA
ENSSSCP00000046350	ENSSSCG00000010315	adenosine kinase - VGNC Symbol VGNC:85143		16.0375	15.4366	15.2242	15.7555	15.5002	15.001	15.1787	15.112	15.5065	15.1579	16.3691	15.7459	NA	NA	14.7403		-0.0451269	-0.0643896		NA	NA	NA	NA
ENSSSCP00000031111	ENSSSCG00000015955	integrin subunit alpha 6 - VGNC Symbol VGNC:96378		16.7925	15.6506	14.0705	16.4212	NA	NA	NA	15.5683	16.5154	16.2153	16.7437	15.6515	NA	NA	15.5753		-0.0451625	-0.757764		NA	NA	NA	NA
ENSSSCP00000046156	ENSSSCG00000034058	Rho GDP dissociation inhibitor alpha - VGNC Symbol VGNC:85483		18.1061	17.1332	17.4531	17.472	18.6794	17.9597	18.2523	17.7638	18.0851	17.8539	17.9218	18.9122	18.0654	17.6738	18.187		-0.0458185	-0.412504		NA	NA	NA	NA
ENSSSCP00000057150	ENSSSCG00000026710	calcium regulated heat stable protein 1 - VGNC Symbol VGNC:86190		17.3437	17.1274	16.7621	17.1345	17.0148	17.0767	17.5243	17.1446	18.0899	18.2334	18.6479	17.7264	17.0557	16.7858	17.3846		-0.0480553	-1.23178		NA	NA	NA	NA
ENSSSCP00000058242	ENSSSCG00000008515	mediator of cell motility 1 - VGNC Symbol VGNC:90139		15.7765	15.9053	15.237	15.6177	16.4453	NA	NA	15.6442	NA	NA	15.8205	16.6029	15.8005	15.8902	16.0788		-0.0484087	-0.186407		NA	NA	59124	4.77176
ENSSSCP00000047270	ENSSSCG00000004460	inhibitor of Bruton tyrosine kinase - VGNC Symbol VGNC:89017		20.5615	20.7613	20.1936	20.3174	19.4582	19.8114	19.2219	15.9048	20.1011	NA	21.0111	18.6484	NA	NA	NA		-0.049312	-0.0976536		NA	NA	8283.8	3.91823
ENSSSCP00000070377	ENSSSCG00000017917	misshapen like kinase 1 - VGNC Symbol VGNC:98128		14.8715	15.0994	14.652	14.9572	NA	NA	NA	14.5552	15.1893	15.1068	16.2383	14.7523	NA	NA	14.4579		-0.0498629	-0.616451		NA	NA	NA	NA
ENSSSCP00000053762	ENSSSCG00000000146	myosin heavy chain 11 - VGNC Symbol VGNC:90510		20.653	19.6967	20.4	20.4009	21.0441	20.3974	20.1267	20.4609	20.2705	20.1129	20.3977	20.7598	20.5609	20.2179	20.7006		-0.0525301	0.0273145		NA	NA	NA	NA
ENSSSCP00000036262	ENSSSCG00000008164	mitogen-activated protein kinase kinase kinase kinase 4 - VGNC Symbol VGNC:98114		17.1701	17.3074	17.0459	17.2675	16.7204	16.4276	16.6376	16.8699	NA	16.9626	17.3925	17.0106	16.3708	NA	16.7716		-0.0537818	0.0201655		0.0345641	-0.533834	26707	4.42663
ENSSSCP00000020667	ENSSSCG00000029790	prenylcysteine oxidase 1 - VGNC Symbol VGNC:91235		16.1064	15.5757	16.8806	NA	16.1118	NA	16.9027	15.8034	16.0616	15.9609	NA	16.6015	16.1653	NA	16.2136		-0.0541889	0.17629		NA	NA	NA	NA
ENSSSCP00000026814	ENSSSCG00000028996	aldehyde dehydrogenase 1 family member A1 - VGNC Symbol VGNC:97877		20.1427	20.8763	20.7185	20.6993	20.313	20.9156	21.1915	20.7876	20.6525	20.4501	20.8261	21.124	20.8406	20.6262	20.8376		-0.0551642	-0.033718		NA	NA	NA	NA
ENSSSCP00000043949	ENSSSCG00000023792	small nuclear ribonucleoprotein U1 subunit 70 - HGNC:11150		15.9585	16.4324	16.1352	16.2303	16.0755	16.5598	15.8174	16.5244	16.3304	17.0401	17.0837	16.4261	15.645	17.3764	15.7536		-0.0559816	-0.62895		NA	NA	NA	NA
ENSSSCP00000048156	ENSSSCG00000012427	of 1 Hsap:ribosomal protein L9 - HGNC:10369		18.8442	18.721	18.7235	18.9304	19.0697	19.1475	19.1585	18.7792	19.0458	18.2333	17.937	18.8333	19.1959	19.3071	19.0482		-0.0574104	0.399405		NA	NA	NA	NA
ENSSSCP00000059339	ENSSSCG00000010311	calcium/calmodulin dependent protein kinase II gamma - VGNC Symbol VGNC:86157		17.6595	17.6588	17.7479	17.7913	17.6962	17.7275	18.0481	17.8891	18.0941	17.7825	18.3075	18.2841	17.8955	17.2457	18.1921		-0.0640848	-0.347005		NA	NA	NA	NA
ENSSSCP00000016026	ENSSSCG00000036296	ribosomal protein S25 - HGNC:10413		16.6506	17.9606	17.4619	17.688	18.4666	18.4285	18.3974	18.2691	17.5519	18.0677	17.5951	18.3465	18.298	19.2441	17.9411		-0.0670424	-0.297947		NA	NA	NA	NA
ENSSSCP00000005849	ENSSSCG00000005453	thioredoxin - NCBI gene (formerly Entrezgene) 397581		18.0637	17.6296	17.7643	17.9461	17.7375	17.9333	19.0714	18.5014	16.3857	17.8573	18.6721	19.1281	18.3136	17.577	18.4994		-0.0686023	0.212575		NA	NA	NA	NA
ENSSSCP00000019275	ENSSSCG00000004854	tight junction protein 1 - VGNC Symbol VGNC:94005		16.2217	16.4534	17.0825	16.4148	16.7671	16.046	NA	16.4394	NA	17.2986	17.4093	16.5397	NA	16.4363	NA		-0.0705112	-0.810842		NA	NA	NA	NA
ENSSSCP00000003965	ENSSSCG00000003660	poly(A) binding protein cytoplasmic 4 - VGNC Symbol VGNC:98525		16.9476	16.804	17.0103	17.2158	17.0697	15.5788	16.3989	16.5846	16.6347	18.1894	17.0795	16.5008	16.4588	NA	NA		-0.0718073	-0.306773		NA	NA	48125	4.68237
ENSSSCP00000046124	ENSSSCG00000006562	GATA zinc finger domain containing 2B - VGNC Symbol VGNC:88369		17.4062	17.6809	17.8505	17.9528	16.8174	16.6862	17.4462	16.9338	17.2551	17.8265	17.8469	17.0485	NA	NA	NA		-0.0775709	0.0797693		NA	NA	74602	4.87275
ENSSSCP00000000269	ENSSSCG00000000263	tensin 2 - VGNC Symbol VGNC:94295		15.4149	NA	15.843	16.0094	15.777	15.7115	15.9446	15.9463	17.1285	NA	17.3019	15.9243	NA	NA	NA		-0.0794597	-1.45938		NA	NA	15623	4.19376
ENSSSCP00000052543	ENSSSCG00000038954	perilipin 3 - VGNC Symbol VGNC:91559		16.9987	16.941	17.1607	17.1576	16.8862	16.6286	16.6278	16.6408	17.9955	17.5385	17.2374	16.9721	17.1156	16.0162	17.0049		-0.0813755	-0.525976		NA	NA	NA	NA
ENSSSCP00000003989	ENSSSCG00000038826	NADH:ubiquinone oxidoreductase core subunit V2 - VGNC Symbol VGNC:98517		15.6259	NA	NA	NA	15.259	NA	NA	NA	NA	NA	15.51	15.2884	NA	NA	15.3942		-0.0823073	0.11586		NA	NA	NA	NA
ENSSSCP00000052316	ENSSSCG00000016971	methylcrotonoyl-CoA carboxylase 2 - VGNC Symbol VGNC:90064		16.8302	16.7567	16.718	16.9971	17.1155	17.4582	16.876	16.5062	17.0156	17.1339	16.3533	16.5711	17.3001	17.4639	16.9794		-0.0896138	-0.00877019		NA	NA	133940	5.12691
ENSSSCP00000036921	ENSSSCG00000037845	YEATS domain containing 4 - HGNC:24859		14.6815	14.7543	14.3507	14.7976	15.4336	14.6065	14.1813	14.5733	14.8374	16.2263	16.2751	NA	14.8414	NA	14.7359		-0.0899931	-1.13359		NA	NA	NA	NA
ENSSSCP00000041383	ENSSSCG00000010651	actin binding LIM protein 1 - VGNC Symbol VGNC:84986		14.1117	NA	14.2746	14.1878	13.8872	NA	NA	13.8494	NA	14.812	16.2615	NA	13.8702	NA	14.0482		-0.0908889	-1.34538		NA	NA	NA	NA
ENSSSCP00000060850	ENSSSCG00000032007	reticulon 4 - VGNC Symbol VGNC:92502		17.0655	17.1251	16.8212	17.0367	16.9079	17.1252	16.3085	16.5138	17.4347	17.3379	17.7422	16.7217	16.7893	16.7914	16.9206		-0.0919216	-0.492823		NA	NA	NA	NA
ENSSSCP00000071750	ENSSSCG00000032235	ADP ribosylation factor GTPase activating protein 1 - VGNC Symbol VGNC:95671		16.5135	16.6781	16.2043	16.4683	16.7802	16.8958	16.2787	16.1735	17.3607	17.2409	16.4618	16.6802	16.4343	16.684	16.7044		-0.0936598	-0.555064		NA	NA	NA	NA
ENSSSCP00000046537	ENSSSCG00000035956	hyaluronan binding protein 4 - VGNC Symbol VGNC:95828		16.4967	16.9675	16.8733	17.1431	16.4068	16.265	16.3784	16.6854	16.9102	17.1293	17.6256	16.3658	16.5313	NA	16.6859		-0.0937584	-0.351533		NA	NA	NA	NA
ENSSSCP00000015499	ENSSSCG00000014569	descr. not available		16.8692	17.9276	15.9959	17.3094	17.1634	18.2112	17.9825	17.9463	18.6587	18.9948	18.6089	17.5984	17.747	18.6043	17.7317		-0.0945226	-1.72862		NA	NA	NA	NA
ENSSSCP00000060293	ENSSSCG00000032595	RAP1B member of RAS oncogene family - HGNC:9857		15.7155	15.6315	15.5606	15.693	15.4556	15.321	NA	15.1535	NA	NA	14.5576	15.4073	NA	NA	NA		-0.0972434	1.09252		0.0656627	-0.450102	8824.1	3.94567
ENSSSCP00000000387	ENSSSCG00000000370	diacylglycerol kinase alpha - VGNC Symbol VGNC:87269		17.396	17.5945	17.6478	17.4993	17.0038	17.4915	18.2033	17.1795	NA	NA	NA	17.573	NA	NA	NA		-0.103487	NA		0.907763	-0.0648298	76904	4.88595
ENSSSCP00000016816	ENSSSCG00000015867	pre-mRNA processing factor 40 homolog A - VGNC Symbol VGNC:98222		NA	15.7666	NA	15.9604	NA	NA	15.9339	15.7915	16.3166	NA	16.2016	15.9663	NA	NA	NA		-0.10355	-0.395583		NA	NA	22489	4.35197
ENSSSCP00000028530	ENSSSCG00000001346	ATP binding cassette subfamily F member 1 - VGNC Symbol VGNC:84966		17.1748	17.6854	17.6738	17.3905	16.9126	18.1649	18.2729	17.5287	17.9549	17.6902	17.3223	17.5693	17.9097	17.9656	17.853		-0.104608	-0.174626		NA	NA	NA	NA
ENSSSCP00000008871	ENSSSCG00000008309	sepiapterin reductase - HGNC:11257		13.8652	NA	NA	NA	15.6661	15.1522	NA	NA	NA	16.2655	NA	NA	NA	15.5141	NA		-0.104932	-2.40035		NA	NA	401500	5.60369
ENSSSCP00000007572	ENSSSCG00000007109	5-3 exoribonuclease 2 - VGNC Symbol VGNC:95571		15.068	15.2061	15.527	NA	15.2771	15.0106	NA	NA	15.5549	16.4014	15.6577	15.2334	15.4207	15.3743	14.9763		-0.107284	-0.60427		NA	NA	NA	NA
ENSSSCP00000070215	ENSSSCG00000027128	lon peptidase 1 mitochondrial - VGNC Symbol VGNC:89775		16.4166	15.2855	15.8444	15.2659	15.2308	15.6508	15.8553	15.8288	NA	NA	14.8837	15.749	NA	NA	NA		-0.107591	0.819362		0.921676	-0.0616634	19342	4.2865
ENSSSCP00000013872	ENSSSCG00000013045	OTU deubiquitinase ubiquitin aldehyde binding 1 - VGNC Symbol VGNC:91097		17.3832	17.6383	17.5923	17.5308	18.1103	18.1714	17.7605	17.6389	17.6479	17.0994	17.6568	18.4372	18.0904	17.4465	18.1504		-0.11082	0.0681083		NA	NA	NA	NA
ENSSSCP00000061193	ENSSSCG00000028855	guanine monophosphate synthase - VGNC Symbol VGNC:88516		19.1296	19.0749	18.9739	19.2167	19.0862	19.1314	18.6167	18.9096	19.4207	19.6798	19.7536	18.9957	19.0164	19.2115	18.9711		-0.112705	-0.519255		NA	NA	NA	NA
ENSSSCP00000043939	ENSSSCG00000013736	peroxiredoxin 2 - VGNC Symbol VGNC:100334		19.8443	19.7638	19.8213	19.9538	19.4536	19.467	19.8312	19.6855	20.0964	19.8446	20.2713	20.128	19.8755	19.2883	19.6008		-0.113845	-0.224934		NA	NA	NA	NA
ENSSSCP00000019950	ENSSSCG00000025488	minichromosome maintenance complex component 3 - VGNC Symbol VGNC:90074		18.642	18.8934	18.9155	18.8359	18.8282	19.2731	19.1359	19.1446	18.9775	19.2022	19.2581	19.0956	19.2358	19.429	19.0889		-0.116903	-0.324223		NA	NA	NA	NA
ENSSSCP00000000849	ENSSSCG00000000799	interleukin 1 receptor associated kinase 4 - VGNC Symbol VGNC:89202		16.0363	16.909	16.425	17.1426	14.7317	NA	15.7521	15.9595	16.2266	16.5627	16.9587	15.9893	NA	NA	15.2087		-0.117874	0.0455457		NA	NA	NA	NA
ENSSSCP00000022410	ENSSSCG00000027224	poly(rC) binding protein 1 - HGNC:8647		20.1094	19.8083	19.9649	20.1415	19.8447	19.7276	20.1173	19.8715	19.9521	20.3552	20.4616	19.9359	19.9632	19.9445	20.2216		-0.126053	-0.250262		NA	NA	NA	NA
ENSSSCP00000035591	ENSSSCG00000035618	PGAM family member 5 mitochondrial serine/threonine protein phosphatase - HGNC:28763		15.9086	15.9091	15.5693	15.6402	15.9457	15.6707	14.8132	15.2205	NA	15.3578	15.4926	15.6437	15.4973	NA	15.4761		-0.126512	0.331587		NA	NA	NA	NA
ENSSSCP00000024566	ENSSSCG00000020777	TRIO and F-actin binding protein - HGNC:17009		16.49	17.0235	16.5722	16.5592	15.9944	16.3583	15.9293	15.8249	16.8264	16.8534	16.8145	16.1549	16.6769	15.6257	16.1584		-0.127219	-0.170241		NA	NA	NA	NA
ENSSSCP00000001170	ENSSSCG00000001100	capping protein regulator and myosin 1 linker 1 - VGNC Symbol VGNC:86192		15.9269	16.1873	15.8756	16.3207	15.7412	15.8913	15.9035	15.6918	16.4822	16.0018	16.4085	15.3302	NA	16.4645	16.0088		-0.127581	-0.219908		NA	NA	NA	NA
ENSSSCP00000011596	ENSSSCG00000010877	heterogeneous nuclear ribonucleoprotein U - HGNC:5048		18.8403	19.643	19.2106	18.9935	18.5581	19.2689	19.8993	19.2955	19.2369	18.8053	19.4038	19.4976	19.3553	19.3163	19.3673		-0.128678	0.0232125		NA	NA	NA	NA
CAD2068495	CAD2068495	EP296R CDS [African swine fever virus]		NA	NA	NA	NA	15.5638	15.5641	17.7116	16.0667	NA	NA	NA	15.6445	16.6389	NA	16.784		-0.129274	NA		NA	NA	NA	NA
ENSSSCP00000026311	ENSSSCG00000029411	calpain 2 - VGNC Symbol VGNC:95630		15.5435	15.3088	15.3313	15.2899	16.3344	NA	14.9093	15.2994	NA	15.6709	15.6584	16.3525	15.6177	15.1616	15.4613		-0.133936	-0.29628		NA	NA	NA	NA
ENSSSCP00000047962	ENSSSCG00000004243	of 1 Hsap:glycerol-3-phosphate dehydrogenase 1 like - HGNC:28956		15.976	16.0357	15.5837	15.8713	NA	15.5977	16.1234	NA	NA	17.3032	16.4529	16.2599	NA	NA	15.7297		-0.134237	-1.01143		NA	NA	NA	NA
ENSSSCP00000047937	ENSSSCG00000004253	golgi associated PDZ and coiled-coil motif containing - VGNC Symbol VGNC:98024		14.7812	15.5266	15.6547	14.6387	13.7737	NA	13.2316	14.5985	NA	NA	16.4982	14.1794	13.8299	NA	NA		-0.136739	-1.34794		NA	NA	25753	4.41083
ENSSSCP00000055297	ENSSSCG00000001531	small nuclear ribonucleoprotein polypeptide C - VGNC Symbol VGNC:93295		17.3835	17.287	17.0118	17.0887	16.8452	17.086	18.2052	17.4219	17.291	NA	18.105	17.4012	NA	NA	17.6556		-0.138818	-0.505231		NA	NA	NA	NA
ENSSSCP00000065954	ENSSSCG00000014100	tubulin folding cofactor A - VGNC Symbol VGNC:93783		15.1862	14.6279	14.9861	NA	15.875	15.9878	15.8516	NA	18.0105	16.1869	15.4836	15.7156	16.3738	NA	NA		-0.139903	-1.62692		NA	NA	NA	NA
ENSSSCP00000045752	ENSSSCG00000001934	SEC23 homolog A COPII coat complex component - VGNC Symbol VGNC:98307		15.6005	15.1473	15.7337	15.4777	16.5719	15.9864	15.3412	16.0458	15.2653	15.5782	16.104	16.3025	15.7953	16.3458	16.0766		-0.143758	-0.159367		NA	NA	NA	NA
ENSSSCP00000038803	ENSSSCG00000008877	electron transfer flavoprotein dehydrogenase - VGNC Symbol VGNC:87803		16.4817	16.3162	16.4696	16.5418	15.9021	16.3028	NA	16.1804	NA	NA	16.1789	16.1893	16.3558	NA	NA		-0.144118	0.273455		NA	NA	28721	4.4582
ENSSSCP00000041391	ENSSSCG00000022168	amyloid beta protein binding family B member 2 - VGNC Symbol VGNC:85403		14.4929	NA	14.4629	14.4871	14.3192	NA	13.9365	14.2677	NA	14.5793	15.4015	NA	NA	NA	14.3191		-0.144645	-0.509434		NA	NA	8576.7	3.93332
ENSSSCP00000068557	ENSSSCG00000005072	proteasome 20S subunit alpha 3 - VGNC Symbol VGNC:91900		15.9722	15.7217	15.7133	15.816	15.8036	15.8084	16.1017	15.8489	15.8086	15.8552	15.6596	16.0393	NA	NA	NA		-0.14867	0.0313533		NA	NA	86962	4.93933
ENSSSCP00000057092	ENSSSCG00000031769	cortactin - VGNC Symbol VGNC:87081		17.9162	18.2426	17.8409	17.8863	17.6164	17.614	17.4657	17.7808	18.1835	18.6026	18.8728	18.0658	17.6993	17.4381	17.874		-0.150071	-0.581498		NA	NA	NA	NA
ENSSSCP00000052448	ENSSSCG00000014913	phosphatidylinositol binding clathrin assembly protein - VGNC Symbol VGNC:91415		18.0361	17.8981	18.0071	18.135	17.7507	17.5001	17.2421	17.8279	17.8475	17.9404	18.3723	17.794	17.795	17.568	17.7644		-0.150143	-0.0343322		NA	NA	NA	NA
ENSSSCP00000017183	ENSSSCG00000016220	aspartyl aminopeptidase - VGNC Symbol VGNC:96230		16.4934	16.7969	16.9447	16.8212	16.6544	16.271	17.0471	16.6167	16.892	16.4791	16.5673	17.1042	16.7404	NA	16.554		-0.152264	0.117864		NA	NA	NA	NA
ENSSSCP00000053198	ENSSSCG00000011250	acetyl-CoA acyltransferase 1 - VGNC Symbol VGNC:84995		17.6488	17.2342	17.5534	17.4195	17.5252	17.1627	16.8946	17.1058	17.915	17.471	17.6508	17.5873	17.1775	17.1756	17.3608		-0.153184	-0.214956		NA	NA	NA	NA
ENSSSCP00000040410	ENSSSCG00000014073	hexosaminidase subunit beta - VGNC Symbol VGNC:88861		15.9902	16.3528	16.072	16.0749	16.2089	NA	15.841	16.1484	15.8243	NA	16.6286	16.5956	15.8138	NA	16.2501		-0.153726	-0.103934		NA	NA	NA	NA
ENSSSCP00000039589	ENSSSCG00000025028	X-linked inhibitor of apoptosis - NCBI gene (formerly Entrezgene) 100037300		17.4255	16.9243	16.5917	NA	17.3915	17.8717	17.6448	NA	18.8964	18.1664	18.0796	17.7952	18.0724	17.3785	17.9131		-0.153781	-1.40029		NA	NA	NA	NA
ENSSSCP00000020869	ENSSSCG00000021825	ribosomal protein S21 - NCBI gene (formerly Entrezgene) 100037996		21.6285	21.2281	21.2721	21.5251	21.7041	21.5877	21.4464	21.582	22.0914	21.7938	21.8088	21.6694	21.7786	21.669	21.8273		-0.156039	-0.484557		NA	NA	NA	NA
ENSSSCP00000027730	ENSSSCG00000028814	superoxide dismutase 3 - VGNC Symbol VGNC:93335		18.7175	18.7121	18.5684	18.6118	18.0339	17.987	17.2417	17.6525	18.9522	18.7784	18.8183	17.8287	17.8085	18.2709	17.6323		-0.156359	-0.19718		NA	NA	NA	NA
ENSSSCP00000023705	ENSSSCG00000030186	kinesin family member 2A - VGNC Symbol VGNC:89467		15.8723	16.4404	16.307	16.0518	15.4536	16.1616	16.2322	16.0188	16.0787	15.218	15.9894	15.8024	16.4498	NA	NA		-0.159535	0.40582		NA	NA	NA	NA
ENSSSCP00000055982	ENSSSCG00000005601	heat shock protein family A (Hsp70) member 5 - VGNC Symbol VGNC:103107		19.4893	19.1241	19.3554	19.3366	19.9095	19.2314	18.8411	19.2365	19.2186	19.4952	19.3504	19.7049	19.3186	19.3849	19.4705		-0.165067	-0.028362		NA	NA	NA	NA
ENSSSCP00000053106	ENSSSCG00000013627	protein kinase C substrate 80K-H - VGNC Symbol VGNC:91810		17.2883	16.8831	NA	NA	17.0537	NA	16.7955	15.5526	17.3692	18.4021	17.1908	NA	16.6338	NA	NA		-0.166546	-0.568389		NA	NA	49342	4.69322
ENSSSCP00000044387	ENSSSCG00000035038	cingulin like 1 - VGNC Symbol VGNC:86616		15.1684	16.1881	15.4755	15.7155	14.9263	15.0498	15.166	15.2264	NA	16.1702	15.7217	NA	15.259	NA	NA		-0.166848	-0.309099		NA	NA	NA	NA
ENSSSCP00000074509	ENSSSCG00000032003	descr. not available		18.1067	18.7063	18.5634	17.9303	17.5517	17.9207	18.0175	18.7231	18.6766	18.8334	19.9099	18.0996	18.4665	18.1502	18.1692		-0.1681	-0.813276		NA	NA	NA	NA
ENSSSCP00000070481	ENSSSCG00000004945	ribosomal protein L4 - HGNC:10353		16.6069	17.7986	16.7428	17.7924	17.0653	17.7844	17.7426	17.6558	18.2829	18.8659	18.8365	18.0884	17.7032	17.5342	17.6107		-0.172084	-1.42659		NA	NA	NA	NA
ENSSSCP00000026108	ENSSSCG00000021408	transketolase - VGNC Symbol VGNC:94008		18.5085	18.1803	18.3123	18.5151	18.4187	17.6766	17.8078	17.7866	18.5206	18.0894	18.2233	18.3894	17.98	18.2478	17.7697		-0.174291	0.101302		NA	NA	NA	NA
ENSSSCP00000059211	ENSSSCG00000002276	pleckstrin homology and RhoGEF domain containing G3 - VGNC Symbol VGNC:91544		14.7061	15.4448	15.2235	15.2585	15.088	14.6558	14.6226	15.1098	15.4124	15.5257	16.3899	14.787	14.5874	NA	15.7585		-0.175275	-0.617772		NA	NA	NA	NA
ENSSSCP00000059494	ENSSSCG00000008136	RAN binding protein 2 - HGNC:9848		17.384	17.4969	17.3809	17.2813	17.3173	17.3681	17.0729	17.0349	17.8426	17.8263	17.257	17.1627	17.4895	17.562	17.2813		-0.175569	-0.25619		NA	NA	NA	NA
ENSSSCP00000031892	ENSSSCG00000003485	regulator of chromosome condensation 2 - VGNC Symbol VGNC:98547		18.8458	19.1264	19.001	19.036	18.8868	18.981	19.0268	19.1377	19.486	19.5987	20.0501	19.1665	19.1937	19.1265	19.2614		-0.178942	-0.709303		NA	NA	NA	NA
ENSSSCP00000063158	ENSSSCG00000028113	capping actin protein of muscle Z-line subunit alpha 2 - NCBI gene (formerly Entrezgene) 100037958		19.1176	19.3346	19.1582	19.3178	19.1872	19.1432	19.9102	19.3224	20.0672	19.6507	20.0171	19.6565	19.3837	19.7041	19.5392		-0.180129	-0.679667		NA	NA	NA	NA
ENSSSCP00000050515	ENSSSCG00000039071	of 1 Hsap:chloride intracellular channel 1 - HGNC:2062		19.5395	18.6153	19.2363	18.9579	19.6288	19.0836	19.5883	19.1998	19.4508	19.0107	19.421	19.8992	19.3294	19.5168	19.4796		-0.18114	-0.206917		NA	NA	NA	NA
ENSSSCP00000013531	ENSSSCG00000012727	FMRP translational regulator 1 - VGNC Symbol VGNC:88175		NA	13.8548	14.3138	NA	13.9263	13.8577	NA	14.1317	13.9959	15.3394	NA	14.1534	NA	NA	NA		-0.1815	-0.583356		0.621615	-0.116581	7345.9	3.86605
ENSSSCP00000037912	ENSSSCG00000011027	kinesin family member 5B - VGNC Symbol VGNC:96393		20.6197	20.2371	20.432	20.2886	20.5835	19.879	20.2137	20.1361	20.6475	20.2119	20.7524	20.8221	20.3245	20.2598	20.1403		-0.183621	-0.142934		NA	NA	NA	NA
ENSSSCP00000021782	ENSSSCG00000028889	VPS37B subunit of ESCRT-I - VGNC Symbol VGNC:94851		14.294	15.725	15.4931	15.1418	NA	NA	NA	14.5722	15.0537	NA	15.8087	14.7559	NA	NA	NA		-0.183711	-0.267705		NA	NA	NA	NA
ENSSSCP00000073860	ENSSSCG00000020744	dual specificity phosphatase 3 - VGNC Symbol VGNC:87486		16.0575	16.1511	16.036	15.9911	16.2109	16.4891	15.7148	15.804	17.0846	16.9079	16.608	15.7951	16.3793	16.5547	16.2307		-0.185258	-0.807938		NA	NA	NA	NA
ENSSSCP00000012639	ENSSSCG00000011867	myosin light chain kinase - HGNC:7590		17.4732	17.5816	17.6902	17.5309	17.394	17.6171	16.9606	17.1986	18.6079	18.7182	18.1917	17.6376	17.7005	17.1918	17.3987		-0.189571	-0.936941		NA	NA	NA	NA
ENSSSCP00000068460	ENSSSCG00000028655	RAB18 member RAS onco family - VGNC Symbol VGNC:98241		17.3398	17.2779	17.4349	17.4445	17.5054	17.8609	18.0631	17.7148	NA	NA	18.2053	18.1313	17.8235	NA	NA		-0.191331	-0.831085		NA	NA	190240	5.2793
ENSSSCP00000054949	ENSSSCG00000040507	PDZ and LIM domain 7 - VGNC Symbol VGNC:91285		16.7337	16.7292	16.6479	16.9592	16.9475	16.4583	16.0858	16.8209	16.5862	16.538	16.9834	16.9666	17.1366	16.1702	16.808		-0.192227	0.065007		NA	NA	NA	NA
ENSSSCP00000008552	ENSSSCG00000008008	STIP1 homology and U-box containing protein 1 - VGNC Symbol VGNC:93583		17.1348	17.0783	17.2483	17.0811	16.8398	17.1219	17.4036	17.1077	17.2612	17.0974	17.2956	17.613	17.2904	17.1299	17.2147		-0.193723	-0.0824756		NA	NA	NA	NA
ENSSSCP00000061545	ENSSSCG00000007381	tyrosine 3-monooxygenase/tryptophan 5-monooxygenase activation protein beta - VGNC Symbol VGNC:98417		15.6764	16.1586	16.1217	16.1367	16.3133	15.3976	14.6006	15.1195	NA	15.5877	16.2505	16.0249	15.5458	14.92	15.7283		-0.197022	0.104267		NA	NA	NA	NA
ENSSSCP00000059793	ENSSSCG00000027135	protein phosphatase Mg2+/Mn2+ dependent 1G - VGNC Symbol VGNC:91707		15.8939	16.0859	15.5866	15.7671	16.1496	15.9764	15.1224	15.8887	15.8623	15.71	16.3917	16.5522	15.7849	15.5849	16.0042		-0.197268	-0.154613		NA	NA	NA	NA
ENSSSCP00000011466	ENSSSCG00000010756	O-6-methylguanine-DNA methyltransferase - VGNC Symbol VGNC:90200		16.8644	17.3078	17.0445	17.2274	16.7157	17.4986	17.3196	17.2169	18.25	18.4545	18.3725	17.7774	16.8582	17.234	17.6737		-0.198089	-1.24798		NA	NA	NA	NA
ENSSSCP00000016353	ENSSSCG00000015423	DnaJ heat shock protein family (Hsp40) member C2 - HGNC:13192		16.4527	16.4024	16.4725	16.3535	15.8969	16.562	16.1582	16.2603	16.7469	16.9081	16.9164	16.4885	16.4587	16.4967	16.226		-0.198155	-0.436819		NA	NA	NA	NA
ENSSSCP00000051014	ENSSSCG00000032166	ATP synthase peripheral stalk subunit d - NCBI gene (formerly Entrezgene) 100512624		17.3991	17.4953	17.1218	17.3635	17.3644	17.6227	16.3518	17.0772	17.0025	17.3837	16.8548	17.2538	17.1857	17.6911	17.0799		-0.198619	0.264589		NA	NA	NA	NA
ENSSSCP00000029484	ENSSSCG00000029830	ribosomal protein L8 - HGNC:10368		15.9115	15.9783	15.1377	15.2242	15.5869	16.1543	15.9877	16.0097	16.0083	17.3275	16.7357	15.832	15.8858	16.6174	16.2128		-0.202352	-1.12756		NA	NA	NA	NA
ENSSSCP00000057604	ENSSSCG00000006752	cold shock domain containing E1 - VGNC Symbol VGNC:87029		16.7958	16.7814	17.0421	16.4764	17.0005	16.8757	16.3735	16.9924	16.7362	16.8466	16.9699	17.0507	16.9218	17.1602	16.9258		-0.204115	-0.0770193		NA	NA	NA	NA
ENSSSCP00000072440	ENSSSCG00000026644	DEAD-box helicase 46 - VGNC Symbol VGNC:87223		16.9099	16.3539	16.765	16.9653	16.7157	16.241	NA	16.3033	NA	NA	16.4034	16.5532	16.6959	NA	NA		-0.204539	0.345112		NA	NA	27710	4.44264
ENSSSCP00000020836	ENSSSCG00000023128	insulin like growth factor 2 mRNA binding protein 1 - VGNC Symbol VGNC:99006		16.5398	15.7008	16.7747	16.3701	17.4027	16.0111	14.2447	16.7118	16.0536	NA	15.2941	16.7477	15.8501	NA	NA		-0.206286	0.672512		NA	NA	NA	NA
ENSSSCP00000027717	ENSSSCG00000022919	kinesin family member 5C - VGNC Symbol VGNC:96394		NA	NA	NA	NA	16.2497	NA	NA	NA	NA	16.5828	NA	NA	NA	16.4583	NA		-0.208618	NA		NA	NA	NA	NA
ENSSSCP00000067161	ENSSSCG00000034350	serine hydrolase like 2 - HGNC:29446		17.0139	16.8224	16.9759	16.8364	17.2853	17.121	16.8798	17.0012	17.1541	17.0518	16.744	17.4042	17.0822	17.3803	17.256		-0.208896	-0.0711497		NA	NA	NA	NA
ENSSSCP00000006461	ENSSSCG00000006051	collagen triple helix repeat containing 1 - VGNC Symbol VGNC:87061		17.1524	16.8618	17.0198	16.9833	16.1775	16.4056	17.0246	16.1484	17.6095	17.1825	16.4229	16.7825	17.065	16.1924	16.5538		-0.20938	-0.0673333		NA	NA	NA	NA
ENSSSCP00000039208	ENSSSCG00000031723	RAB39A member RAS onco family - VGNC Symbol VGNC:98262		17.0396	16.9605	16.477	16.8813	17.0091	17.5126	17.206	16.7025	18.2056	17.4764	17.4521	17.2884	17.2739	16.9604	17.7457		-0.209556	-0.871782		NA	NA	NA	NA
ENSSSCP00000053361	ENSSSCG00000017218	cerebellar deration related protein 2 like - VGNC Symbol VGNC:86522		15.5715	16.0049	16.0005	16.0698	15.4929	15.5276	15.2858	14.7997	NA	16.419	15.7203	NA	15.5045	NA	15.4682		-0.209864	-0.157971		NA	NA	NA	NA
ENSSSCP00000010375	ENSSSCG00000009716	SH3 domain containing ring finger 1 - VGNC Symbol VGNC:98316		16.9924	17.3132	17.7532	17.4119	16.2119	17.4551	17.3632	17.1782	18.0013	17.7482	17.8704	17.4347	NA	17.2466	17.1072		-0.210753	-0.505667		NA	NA	NA	NA
ENSSSCP00000070804	ENSSSCG00000038533	NSF attachment protein gamma - VGNC Symbol VGNC:90580		NA	NA	15.399	15.5653	15.9443	NA	NA	NA	NA	17.3771	NA	16.1024	15.9557	16.5864	15.9772		-0.21116	-1.89501		NA	NA	30139	4.47913
ENSSSCP00000000165	ENSSSCG00000000158	RNA 2 3-cyclic phosphate and 5-OH ligase - VGNC Symbol VGNC:92492		18.4777	18.5134	18.4547	18.5026	18.8727	18.8007	18.5014	18.6095	18.827	18.724	18.5964	18.9469	18.8652	18.9454	18.8732		-0.211563	-0.228686		NA	NA	NA	NA
CAD2068501	CAD2068501	I73R CDS [African swine fever virus]		NA	NA	NA	NA	17.0115	17.2623	17.5864	17.6285	NA	NA	NA	17.771	17.3972	NA	NA		-0.211956	NA		NA	NA	NA	NA
ENSSSCP00000006342	ENSSSCG00000005933	chromatin accessibility complex subunit 1 - VGNC Symbol VGNC:86660		15.4902	NA	NA	15.6756	15.7978	16.1371	NA	NA	NA	NA	NA	NA	NA	16.1819	NA		-0.214434	NA		0.710931	0.602158	72367	4.85954
ENSSSCP00000044086	ENSSSCG00000034395	cAMP responsive element binding protein 1 - VGNC Symbol VGNC:96004		16.6254	16.7322	16.8333	16.7288	16.814	17.1018	17.0082	16.6032	17.4956	17.895	17.0873	16.761	17.458	16.9668	17.1995		-0.214502	-0.762711		NA	NA	NA	NA
CAD2068482	CAD2068482	R298L CDS [African swine fever virus]		NA	NA	NA	NA	16.8059	17.3329	17.1086	17.5519	NA	NA	NA	17.4134	17.2479	17.7385	17.2708		-0.217801	NA		NA	NA	NA	NA
ENSSSCP00000037414	ENSSSCG00000003152	RuvB like AAA ATPase 2 - VGNC Symbol VGNC:92522		17.5699	17.7443	17.6999	17.5323	18.1806	18.0529	17.8448	17.732	17.3119	16.8833	16.3384	18.1654	17.7389	18.8648	17.9192		-0.219488	0.792053		NA	NA	NA	NA
ENSSSCP00000028670	ENSSSCG00000005267	annexin A1 - VGNC Symbol VGNC:103026		19.1568	18.2477	18.761	18.9753	19.7013	18.8357	19.5542	19.3863	19.0123	18.5744	19.4345	20.2857	19.6988	18.391	19.9816		-0.219908	-0.221864		NA	NA	NA	NA
ENSSSCP00000005768	ENSSSCG00000005375	coronin 2A - VGNC Symbol VGNC:86915		16.8101	17.461	17.2712	16.9408	16.3292	17.2456	17.8543	17.2157	18.0604	18.2262	18.3324	17.9164	17.0881	17.966	16.5643		-0.2225	-1.08555		NA	NA	NA	NA
ENSSSCP00000025862	ENSSSCG00000030677	phosphoribosylglycinamide formyltransferase phosphoribosylglycinamide synthetase phosphoribosylaminoimidazole synthetase - VGNC Symbol VGNC:88353		18.2834	18.2422	18.0808	18.3183	18.2923	18.5982	18.7179	18.584	18.192	18.3771	18.538	18.5072	18.7299	19.0754	18.7914		-0.227875	-0.137877		NA	NA	NA	NA
ENSSSCP00000072654	ENSSSCG00000042703	of 1 Hsap:sorting nexin 1 - HGNC:11172		16.2324	16.2739	15.9089	16.1819	16.3892	16.3132	15.6709	15.5838	16.7342	17.0436	16.4332	16.1028	16.307	16.1886	16.2709		-0.228023	-0.587737		NA	NA	NA	NA
CAD2068395	CAD2068395	A104R CDS [African swine fever virus]		NA	NA	NA	NA	18.3578	18.2038	18.0911	18.2468	NA	NA	NA	18.6476	18.2895	17.9676	18.9109		-0.22902	NA		NA	NA	NA	NA
ENSSSCP00000041474	ENSSSCG00000008496	eukaryotic translation initiation factor 2 alpha kinase 2 - VGNC Symbol VGNC:87607		16.257	17.1731	16.3249	16.5118	16.298	17.0393	17.2384	17.0346	17.8864	17.4439	17.5727	17.2599	17.3227	NA	16.8158		-0.230252	-1.06766		NA	NA	NA	NA
ENSSSCP00000006200	ENSSSCG00000005786	small nuclear ribonucleoprotein polypeptide A - HGNC:11152		18.1249	18.6208	18.1436	18.1744	17.0494	18.0713	18.3673	17.7047	18.1762	17.7709	18.0238	18.1098	17.943	18.3557	17.7071		-0.230717	0.275605		NA	NA	560110	5.74827
ENSSSCP00000059638	ENSSSCG00000000684	ubiquitin specific peptidase 5 - VGNC Symbol VGNC:94772		18.1447	17.8654	17.8959	18.0457	17.9379	17.8546	17.7135	17.7728	18.4112	18.3024	17.9333	17.8073	18.2258	17.9842	18.1952		-0.233425	-0.227691		NA	NA	NA	NA
ENSSSCP00000027828	ENSSSCG00000016226	of 1 Hsap:phenylalanyl-tRNA synthetase subunit beta - HGNC:17800		17.1152	17.5892	17.2598	17.415	17.8589	17.9853	17.7313	17.6942	18.0518	17.8874	17.7414	18.0903	18.0184	18.0101	18.086		-0.23377	-0.548733		NA	NA	NA	NA
ENSSSCP00000033148	ENSSSCG00000006324	of 1 Hsap:aldehyde dehydrogenase 9 family member A1 - HGNC:412		16.964	16.0992	16.3798	16.7645	17.6956	17.0218	16.2417	16.2862	16.1058	15.8782	16.1987	18.1342	17.4576	15.5644	17.0273		-0.234562	0.490936		NA	NA	NA	NA
ENSSSCP00000006786	ENSSSCG00000006366	prefoldin subunit 2 - VGNC Symbol VGNC:91333		16.6188	16.8869	16.8017	16.3322	17.3802	16.4681	16.443	16.5423	16.8045	16.7033	16.9516	17.6776	16.9265	16.1434	17.0244		-0.234574	-0.159897		NA	NA	NA	NA
CAD2068503	CAD2068503	I215L CDS [African swine fever virus]		NA	NA	NA	NA	16.2899	16.2356	16.3595	16.3657	NA	NA	NA	16.9365	16.3157	16.0836	16.8641		-0.237317	NA		NA	NA	NA	NA
ENSSSCP00000073047	ENSSSCG00000047932	heat shock protein family A (Hsp70) member 6 - NCBI gene (formerly Entrezgene) 396906		20.2383	19.1458	19.57	19.4342	20.9205	19.8618	19.114	19.6913	20.2664	20.3582	19.4699	20.3312	20.3006	19.5542	20.3509		-0.237366	-0.434426		NA	NA	NA	NA
ENSSSCP00000010276	ENSSSCG00000009626	sorbin and SH3 domain containing 3 - VGNC Symbol VGNC:93338		17.1292	17.2687	17.2207	17.2668	16.7453	16.998	16.5856	16.8109	18.2249	18.3861	18.3005	16.77	17.2779	NA	17.0285		-0.240535	-1.08245		NA	NA	NA	NA
ENSSSCP00000049377	ENSSSCG00000039516	leucine rich repeat containing 47 - VGNC Symbol VGNC:89845		18.7181	18.8663	18.8913	18.922	18.8412	19.3424	18.9903	18.7022	19.5634	19.5462	19.0182	18.6508	19.2123	19.8986	19.0984		-0.245984	-0.526488		NA	NA	NA	NA
ENSSSCP00000034853	ENSSSCG00000013533	RAN binding protein 3 - VGNC Symbol VGNC:92079		15.787	NA	16.1494	16.3651	16.0174	15.6912	15.6119	16.2561	NA	NA	16.1174	16.3102	15.8552	16.331	16.0647		-0.246089	-0.016915		NA	NA	39645	4.59819
ENSSSCP00000068831	ENSSSCG00000012560	descr. not available		17.3147	17.3805	17.2167	17.1837	17.3788	17.2837	17.4775	17.3581	17.215	16.8389	17.5406	18.1919	17.8128	16.7616	17.7217		-0.247436	0.0757059		NA	NA	NA	NA
ENSSSCP00000064824	ENSSSCG00000008901	phosphoribosylaminoimidazole carboxylase and phosphoribosylaminoimidazolesuccinocarboxamide synthase - VGNC Symbol VGNC:91156		17.9946	17.5134	17.8304	17.6007	18.6634	17.4515	17.6675	18.1892	NA	17.2788	17.933	18.6772	18.0202	NA	18.0242		-0.247648	0.128931		NA	NA	NA	NA
ENSSSCP00000061711	ENSSSCG00000008494	NADH:ubiquinone oxidoreductase complex assembly factor 7 - VGNC Symbol VGNC:90643		17.2252	17.2725	17.5251	17.5344	17.9164	18.3261	17.9011	17.9612	18.61	18.7579	18.4188	17.9	18.4951	18.9267	17.7775		-0.248601	-1.20628		NA	NA	NA	NA
ENSSSCP00000025944	ENSSSCG00000027689	spermidine synthase - VGNC Symbol VGNC:98623		15.5675	15.4891	15.8354	15.6151	16.7435	17.2164	16.2431	16.3107	NA	NA	14.2484	17.4113	16.8918	16.7078	16.5046		-0.250467	1.37834		NA	NA	63551	4.80312
ENSSSCP00000047002	ENSSSCG00000033332	proteasome 20S subunit alpha 7 - VGNC Symbol VGNC:96510		17.6171	17.5836	17.0954	17.0265	16.8588	17.4144	17.2453	17.6749	17.1992	16.8801	17.5596	17.9806	17.7292	16.752	17.7339		-0.25058	0.117671		NA	NA	NA	NA
ENSSSCP00000061849	ENSSSCG00000006556	tropomyosin 3 - VGNC Symbol VGNC:98877		19.4538	19.3463	19.2191	19.1023	19.2713	18.8034	19.4929	18.9141	19.7615	19.5255	20.0994	19.9662	19.1472	18.7216	19.6551		-0.252095	-0.51509		NA	NA	NA	NA
ENSSSCP00000041970	ENSSSCG00000014247	aldehyde dehydrogenase 7 family member A1 - VGNC Symbol VGNC:85243		17.1504	16.9581	17.2924	17.2223	17.7651	17.71	17.3325	17.3985	17.7151	17.6277	17.7607	18.1574	17.6771	17.4912	17.9036		-0.255815	-0.545386		NA	NA	NA	NA
ENSSSCP00000023449	ENSSSCG00000024127	abl interactor 1 - VGNC Symbol VGNC:95519		16.6513	17.6479	17.3487	17.2494	17.0826	17.6637	17.559	17.5052	17.9734	18.0244	17.9977	17.6298	17.5244	18.0778	17.6113		-0.258209	-0.774179		NA	NA	NA	NA
ENSSSCP00000037159	ENSSSCG00000031949	tumor protein p53 binding protein 1 - VGNC Symbol VGNC:94325		15.5139	NA	NA	NA	NA	NA	NA	15.041	NA	16.282	NA	NA	NA	15.3008	NA		-0.259843	-0.768133		NA	NA	NA	NA
ENSSSCP00000034994	ENSSSCG00000003493	capping actin protein of muscle Z-line subunit beta - VGNC Symbol VGNC:86184		19.5497	19.627	19.4746	19.5358	19.6065	19.5036	19.9919	19.677	20.4253	20.343	20.5833	19.8007	20.2256	19.573	20.2258		-0.261527	-0.90376		NA	NA	NA	NA
ENSSSCP00000031870	ENSSSCG00000011395	RNA binding motif protein 5 - VGNC Symbol VGNC:92160		15.4153	15.2014	15.3122	15.1648	15.3717	14.457	16.1708	14.7271	16.035	16.2532	16.8224	15.448	NA	NA	NA		-0.266333	-1.09679		NA	NA	20337	4.30829
ENSSSCP00000054814	ENSSSCG00000010904	NIMA related kinase 7 - VGNC Symbol VGNC:98152		15.2469	15.6098	15.7611	15.5711	14.9871	14.742	14.9442	15.3635	15.1522	NA	15.0194	15.2806	NA	NA	NA		-0.271347	0.461435		NA	NA	20858	4.31927
ENSSSCP00000071569	ENSSSCG00000001423	negative elongation factor complex member E - VGNC Symbol VGNC:90682		15.6983	16.0643	16.034	16.127	15.6282	15.7413	15.9202	15.8251	16.7235	16.4452	16.868	15.9113	16.1466	NA	16.0939		-0.271888	-0.698002		NA	NA	NA	NA
ENSSSCP00000044127	ENSSSCG00000010517	phosphoglycerate mutase 1 - HGNC:8888		17.1203	17.1676	17.1992	17.7947	18.1029	17.2165	17.482	17.9361	17.155	NA	17.7921	18.4937	17.4222	NA	NA		-0.273581	-0.153111		NA	NA	NA	NA
ENSSSCP00000060049	ENSSSCG00000011435	twinfilin actin binding protein 2 - VGNC Symbol VGNC:94596		16.4989	16.1187	16.4441	16.5493	16.6369	15.936	15.6137	16.4071	16.0099	16.0169	17.0511	17.2176	16.3602	16.0573	16.0547		-0.274044	0.0434556		NA	NA	NA	NA
ENSSSCP00000049987	ENSSSCG00000007514	VAMP associated protein B and C - NCBI gene (formerly Entrezgene) 100144536		17.9192	17.8279	18.2515	17.9407	18.0572	17.6758	17.6998	18.0732	17.8297	17.882	18.5436	18.5861	17.9188	17.7412	18.357		-0.27429	-0.100264		NA	NA	NA	NA
ENSSSCP00000005241	ENSSSCG00000004870	carnosine dipeptidase 2 - VGNC Symbol VGNC:86812		19.0678	18.7254	18.7032	18.9382	19.2687	18.8802	18.7244	18.8775	18.9298	18.7679	18.9919	19.327	19.1955	19.0949	19.2404		-0.276745	-0.0379031		NA	NA	NA	NA
ENSSSCP00000041132	ENSSSCG00000023231	RNA binding motif protein 22 - VGNC Symbol VGNC:92151		16.5474	16.8443	16.512	16.7352	15.9462	15.9756	14.7288	16.5508	NA	16.6542	17.6553	16.083	NA	NA	NA		-0.282619	-0.495057		NA	NA	NA	NA
ENSSSCP00000008585	ENSSSCG00000008038	SLC9A3 regulator 2 - VGNC Symbol VGNC:93185		16.924	17.0151	17.3053	16.9811	17.1773	16.9501	16.2997	16.9439	17.9052	18.2193	17.8686	16.6496	17.0291	17.9406	16.892		-0.285082	-0.941356		NA	NA	NA	NA
ENSSSCP00000005639	ENSSSCG00000005247	tight junction protein 2 - VGNC Symbol VGNC:103188		17.1615	16.9996	17.411	17.2644	17.2189	16.769	16.7675	16.9522	17.4421	17.8045	17.667	17.1401	17.3666	16.9305	17.412		-0.285397	-0.42873		NA	NA	NA	NA
ENSSSCP00000068048	ENSSSCG00000024692	ribosome binding protein 1 - VGNC Symbol VGNC:95474		16.6615	16.5733	16.772	16.6017	16.4574	16.3942	16.1362	16.0455	17.3475	17.8097	17.227	16.642	16.5423	16.3868	16.6184		-0.289061	-0.809314		NA	NA	NA	NA
ENSSSCP00000071327	ENSSSCG00000000444	dynactin subunit 2 - VGNC Symbol VGNC:87193		15.9781	15.9813	16.5149	16.2153	15.9524	15.8736	15.6835	16.1243	NA	NA	16.0097	16.2003	NA	NA	NA		-0.291855	0.162778		NA	NA	NA	NA
ENSSSCP00000004843	ENSSSCG00000004489	eukaryotic translation elongation factor 1 alpha 1 - NCBI gene (formerly Entrezgene) 574059		23.7642	23.829	23.802	23.8918	23.8557	24.0777	24.1083	24.2574	24.1602	24.2554	24.5753	24.5212	24.3886	24.1442	24.4263		-0.295307	-0.508512		NA	NA	NA	NA
ENSSSCP00000010740	ENSSSCG00000010067	macrophage migration inhibitory factor - VGNC Symbol VGNC:90222		19.4883	19.1716	19.609	20.2356	19.4001	20.2535	20.5889	20.0706	20.8037	20.5777	20.7804	19.9594	20.4918	20.0571	20.9888		-0.295985	-1.09449		NA	NA	NA	NA
ENSSSCP00000016412	ENSSSCG00000015480	proline rich coiled-coil 2C - VGNC Symbol VGNC:91867		15.2454	15.3306	15.4457	15.3421	15.0323	15.7979	15.4342	15.3498	15.409	NA	16.3098	15.6266	15.8659	15.6098	NA		-0.297229	-0.51845		NA	NA	NA	NA
CAD2068427	CAD2068427	C122R CDS [African swine fever virus]		NA	NA	NA	NA	16.5628	17.1012	17.8091	18.3644	NA	NA	NA	18.5781	18.1717	NA	16.5282		-0.299967	NA		NA	NA	NA	NA
ENSSSCP00000049069	ENSSSCG00000038726	RAN guanine nucleotide release factor - VGNC Symbol VGNC:92083		16.2956	16.0904	16.8392	16.575	16.9595	16.7586	17.0832	16.8596	16.6488	16.4322	17.1618	17.1745	17.2259	16.8194	17.6589		-0.304448	-0.297508		NA	NA	NA	NA
ENSSSCP00000013721	ENSSSCG00000012904	aryl hydrocarbon receptor interacting protein - VGNC Symbol VGNC:85204		14.8562	15.6104	14.9144	15.3108	14.3156	14.8368	14.3598	14.3768	15.3198	16.0793	16.4241	14.9701	14.5868	NA	NA		-0.306214	-0.768128		NA	NA	NA	NA
ENSSSCP00000009232	ENSSSCG00000008659	acid phosphatase 1 - VGNC Symbol VGNC:96914		17.9506	17.6293	17.8052	17.6611	18.0033	17.9024	17.8632	18.0213	18.3261	18.0613	18.4552	18.5569	18.1108	18.0685	18.282		-0.307005	-0.519329		NA	NA	NA	NA
ENSSSCP00000041105	ENSSSCG00000007585	actin beta - VGNC Symbol VGNC:96915		24.4967	24.4232	24.3985	24.4356	24.6555	24.6863	24.5822	24.5904	24.6523	24.7714	24.3564	24.9946	24.785	25.1413	24.8339		-0.310115	-0.154896		NA	NA	NA	NA
ENSSSCP00000000527	ENSSSCG00000000496	chaperonin containing TCP1 subunit 2 - VGNC Symbol VGNC:86380		19.5771	19.0219	19.3666	19.4047	19.9589	19.3502	19.2974	19.4292	19.0806	18.7834	19.138	20.1614	19.7901	19.5715	19.7541		-0.310378	0.341929		NA	NA	NA	NA
ENSSSCP00000050592	ENSSSCG00000012063	VPS26 endosomal protein sorting factor C - VGNC Symbol VGNC:94845		16.5156	16.4388	16.7765	16.4138	16.6341	16.3312	16.3134	17.0503	17.8162	17.1757	17.2959	16.8062	16.979	16.1469	17.6396		-0.310717	-0.893102		NA	NA	NA	NA
ENSSSCP00000004510	ENSSSCG00000004177	ribosomal protein S12 - VGNC Symbol VGNC:103165		21.1942	20.5913	20.9898	21.0294	21.3972	20.971	21.1433	21.1498	21.0881	21.2375	21.3876	21.3781	21.4274	21.4276	21.6789		-0.312705	-0.286536		NA	NA	NA	NA
ENSSSCP00000010425	ENSSSCG00000009761	nuclear receptor corepressor 2 - VGNC Symbol VGNC:98148		15.1772	15.7335	14.8747	15.3354	14.6914	15.141	NA	14.6939	16.9101	16.4742	17.0816	15.1178	15.3433	NA	15.0046		-0.313133	-1.54173		NA	NA	NA	NA
ENSSSCP00000009333	ENSSSCG00000008756	DEAH-box helicase 15 - VGNC Symbol VGNC:87286		17.582	17.7921	17.7049	17.4866	17.6293	18.0608	17.8692	17.8013	18.1755	18.2294	18.0683	18.1507	18.0946	18.2592	18.1122		-0.314025	-0.516331		NA	NA	NA	NA
ENSSSCP00000003072	ENSSSCG00000002852	pleckstrin homology and FYVE domain containing 1 - VGNC Symbol VGNC:91540		16.7586	16.4454	16.9487	16.5633	16.9099	17.1572	16.9913	16.5324	18.0461	17.852	17.3326	17.0963	17.5911	16.6593	17.5025		-0.314597	-1.06459		NA	NA	NA	NA
ENSSSCP00000055824	ENSSSCG00000037621	KIAA1522 - VGNC Symbol VGNC:89444		15.3705	15.8032	15.6	15.5565	15.4753	15.1364	14.9895	14.9085	16.0027	16.486	16.3596	15.6783	NA	15.211	NA		-0.317228	-0.700247		NA	NA	NA	NA
ENSSSCP00000071308	ENSSSCG00000021289	cyclin G associated kinase - VGNC Symbol VGNC:88320		16.1403	16.1071	16.1147	16.2158	16.4433	16.6422	15.7558	15.565	16.4207	16.052	17.1961	16.8062	16.4413	16.2978	16.1302		-0.317323	-0.411805		NA	NA	NA	NA
ENSSSCP00000073050	ENSSSCG00000001950	proteasome 20S subunit alpha 6 - NCBI gene (formerly Entrezgene) 100156790		16.9905	15.6033	16.1043	16.6614	16.8781	17.2487	16.5887	15.8246	18.1726	17.9146	17.0133	17.2674	17.5368	17.5758	15.4299		-0.317462	-1.36031		NA	NA	NA	NA
ENSSSCP00000016515	ENSSSCG00000015576	translocated promoter region nuclear basket protein - HGNC:12017		16.8706	16.436	16.9456	16.6704	17.1184	16.6633	NA	16.3512	17.7429	17.6427	17.6817	17.0746	17.0754	NA	16.9436		-0.320233	-0.95848		NA	NA	NA	NA
ENSSSCP00000055721	ENSSSCG00000003792	of 1 Hsap:leucine rich repeat containing 40 - HGNC:26004		16.1413	15.9041	16.3831	15.7483	15.6115	15.3247	16.0207	15.4774	15.9851	NA	16.371	16.2476	15.4644	NA	16.0939		-0.326691	-0.133886		NA	NA	NA	NA
ENSSSCP00000036561	ENSSSCG00000034147	deoxythymidylate kinase - VGNC Symbol VGNC:96244		18.3766	18.4234	18.5777	18.6018	18.7638	18.9016	18.469	18.6356	18.4469	18.7432	18.5574	18.586	18.8766	19.6619	18.9525		-0.326766	-0.087616		NA	NA	NA	NA
ENSSSCP00000036334	ENSSSCG00000033299	filamin A - VGNC Symbol VGNC:88155		21.0173	20.7317	20.9206	20.9017	21.0938	20.8004	20.8755	20.9389	21.2125	21.2003	21.4129	21.4266	21.3455	20.9156	21.3306		-0.327425	-0.382402		NA	NA	NA	NA
ENSSSCP00000032910	ENSSSCG00000009334	heat shock protein family H (Hsp110) member 1 - NCBI gene (formerly Entrezgene) 100048931		18.5247	18.2996	18.5342	18.5111	18.9864	18.4841	18.5524	18.6268	18.5004	18.5977	18.8642	19.1658	18.9166	18.9886	18.8959		-0.329297	-0.18673		NA	NA	NA	NA
ENSSSCP00000052221	ENSSSCG00000006081	ribosomal protein L30 - VGNC Symbol VGNC:98849		15.9085	16.3174	16.1129	16.1697	16.3386	16.9357	17.1389	16.3497	17.099	17.2485	16.5988	16.9082	17.0741	17.1193	16.9885		-0.331782	-0.854977		NA	NA	NA	NA
ENSSSCP00000068915	ENSSSCG00000000274	poly(rC) binding protein 2 - VGNC Symbol VGNC:103309		18.3312	18.793	18.6545	18.8336	18.1444	17.9913	18.2945	18.5976	17.6426	19.0361	19.3654	17.9014	18.6685	19.0538	18.7356		-0.332898	-0.0283032		NA	NA	NA	NA
ENSSSCP00000027764	ENSSSCG00000023298	sulfiredoxin 1 - VGNC Symbol VGNC:95751		18.5441	18.8289	18.6448	18.7992	18.0696	18.8603	18.6984	18.5208	20.0695	19.93	19.5924	18.4965	19.1999	18.7278	19.0664		-0.335348	-1.15967		NA	NA	NA	NA
ENSSSCP00000007226	ENSSSCG00000006775	capping actin protein of muscle Z-line subunit alpha 1 - VGNC Symbol VGNC:86183		19.9284	19.9988	19.8944	20.152	20.1599	20.4613	20.3171	20.093	21.0134	21.0405	20.8037	20.2419	20.8482	20.6752	20.6227		-0.339185	-0.959114		NA	NA	NA	NA
ENSSSCP00000049756	ENSSSCG00000011912	queuine tRNA-ribosyltransferase accessory subunit 2 - VGNC Symbol VGNC:92036		15.482	15.3736	15.5534	15.9731	16.0168	15.8412	15.7568	16.1737	15.8132	16.4643	15.9145	16.4497	16.1232	NA	NA		-0.339365	-0.468456		NA	NA	NA	NA
ENSSSCP00000050801	ENSSSCG00000009142	SEC24 homolog B COPII coat complex component - VGNC Symbol VGNC:92677		17.4512	17.3731	17.6695	17.5405	17.4156	16.9867	NA	17.1095	17.3377	17.7223	17.8341	17.3444	17.631	NA	17.5617		-0.34176	-0.122784		NA	NA	70359	4.84732
ENSSSCP00000042515	ENSSSCG00000000849	heat shock protein 90 beta family member 1 - VGNC Symbol VGNC:103290		19.7018	19.2751	19.3225	19.1786	19.9228	19.8482	19.5743	19.6414	20.284	20.3334	20.1152	20.1278	20.0307	20.2134	19.9861		-0.342809	-0.87467		NA	NA	NA	NA
ENSSSCP00000010363	ENSSSCG00000009704	high mobility group box 2 - VGNC Symbol VGNC:88902		15.8162	14.6538	14.2581	NA	14.0337	14.2856	NA	NA	NA	NA	NA	14.5025	NA	NA	NA		-0.342871	NA		NA	NA	NA	NA
ENSSSCP00000011537	ENSSSCG00000010822	3(2) 5-bisphosphate nucleotidase 1 - VGNC Symbol VGNC:96673		17.3201	17.4235	17.3145	17.3186	17.4469	17.6394	17.1827	17.288	18.179	18.1439	18.1381	17.6677	17.8626	17.5347	17.8665		-0.343641	-0.809468		NA	NA	NA	NA
ENSSSCP00000024328	ENSSSCG00000022300	methionine adenosyltransferase 2A - VGNC Symbol VGNC:90039		18.4187	18.6381	18.5719	18.586	19.1284	19.2663	18.845	18.9979	19.6456	19.5838	19.3416	19.2781	19.5474	19.2577	19.5294		-0.343764	-0.969984		NA	NA	NA	NA
ENSSSCP00000064329	ENSSSCG00000020808	descr. not available		18.4765	17.9569	18.3119	18.0589	19.0061	18.3408	18.1959	18.4857	17.9649	17.8784	17.742	19.3559	18.7	18.5785	18.7779		-0.345942	0.339278		NA	NA	NA	NA
ENSSSCP00000040665	ENSSSCG00000031991	glutaredoxin 2 - VGNC Symbol VGNC:95730		17.0725	17.0162	17.2034	17.2842	17.6753	17.508	17.788	17.4701	18.016	17.2061	17.3068	18.2626	18.2766	16.8511	18.442		-0.347712	-0.365554		NA	NA	275230	5.4397
ENSSSCP00000065758	ENSSSCG00000023643	pyruvate dehydrogenase E1 subunit alpha 1 - HGNC:8806		17.7382	17.9103	17.8106	17.7627	17.7554	17.651	17.4473	17.8347	17.8922	18.286	18.4341	18.3509	17.9496	17.9928	17.7972		-0.35054	-0.398627		NA	NA	NA	NA
ENSSSCP00000045626	ENSSSCG00000006954	eukaryotic translation elongation factor 1 delta - HGNC:3211		16.942	17.0227	17.165	17.088	17.4768	16.0884	16.7761	17.1735	NA	NA	16.8615	17.6665	17.1544	NA	16.8703		-0.351697	0.192983		0.764033	-0.175734	106660	5.028
ENSSSCP00000018489	ENSSSCG00000017448	keratin 14 - HGNC:6416		18.8756	18.4003	18.7097	18.4926	18.5646	17.6308	18.8434	18.3481	19.2692	19.0797	20.0362	19.8031	18.7081	17.5226	18.7608		-0.351912	-0.842113		NA	NA	NA	NA
ENSSSCP00000047765	ENSSSCG00000014101	adaptor related protein complex 3 subunit beta 1 - VGNC Symbol VGNC:85387		15.5836	15.6999	16.3911	15.4914	15.8378	15.4465	15.7223	16.0387	15.1325	14.9922	15.6671	16.4214	15.493	16.4562	16.0926		-0.354477	0.527597		NA	NA	NA	NA
ENSSSCP00000023834	ENSSSCG00000027573	ribosomal protein L29 - NCBI gene (formerly Entrezgene) 396993		20.6524	20.8609	20.9539	20.6883	21.139	21.0143	21.2403	21.1591	21.7041	22.3045	22.0653	21.7035	21.5592	21.1258	21.5849		-0.355171	-1.23577		NA	NA	NA	NA
ENSSSCP00000001803	ENSSSCG00000001659	kinesin light chain 4 - VGNC Symbol VGNC:89488		17.616	17.6257	17.2425	17.1673	16.9948	17.367	17.2381	16.3445	18.403	17.7914	17.6838	17.1292	17.4007	17.4893	17.3482		-0.35576	-0.546521		NA	NA	NA	NA
ENSSSCP00000071560	ENSSSCG00000034151	arginyl aminopeptidase - VGNC Symbol VGNC:95469		16.5076	16.4465	16.4006	16.3315	16.8525	16.265	16.5903	16.4428	16.2955	16.9377	16.7487	17.2809	17.1785	16.2047	16.9153		-0.357192	-0.239068		NA	NA	NA	NA
ENSSSCP00000005627	ENSSSCG00000005235	KN motif and ankyrin repeat domains 1 - VGNC Symbol VGNC:103112		15.6762	16.1953	16.2816	16.2901	15.3928	15.5743	15.167	15.8402	16.3117	16.7448	16.7101	15.5793	15.8836	16.3464	15.6041		-0.359818	-0.478048		NA	NA	NA	NA
ENSSSCP00000036409	ENSSSCG00000014343	of 2 Hsap:matrin 3 - HGNC:6912		18.93	18.8628	18.7177	18.8504	19.2669	18.9369	18.3551	18.8313	19.3919	19.501	18.9835	18.9177	19.2345	19.6275	19.0769		-0.366598	-0.451931		NA	NA	NA	NA
ENSSSCP00000012300	ENSSSCG00000011542	THUMP domain containing 3 - VGNC Symbol VGNC:93972		16.1614	15.539	16.7407	16.4894	NA	15.7988	16.7946	16.5424	16.8829	16.4747	17.5421	16.6625	16.7039	NA	16.8701		-0.366879	-0.733926		NA	NA	NA	NA
ENSSSCP00000038544	ENSSSCG00000023247	optineurin - VGNC Symbol VGNC:95832		15.2956	15.2859	15.4752	15.1002	15.1756	15.0104	NA	15.2227	15.8906	16.2621	15.4216	15.9932	15.5432	15.2467	15.234		-0.36806	-0.56892		NA	NA	NA	NA
ENSSSCP00000001145	ENSSSCG00000001075	DEK proto-oncogene - HGNC:2768		16.5942	16.7954	16.8543	16.6294	16.2667	16.1547	16.4326	16.5458	16.8412	16.8774	17.1706	16.5585	16.9424	NA	16.6535		-0.368185	-0.244738		NA	NA	NA	NA
ENSSSCP00000032258	ENSSSCG00000017509	descr. not available		18.4897	18.5226	18.0137	18.0296	18.5318	19.4394	19.134	18.5229	19.9153	19.1011	18.7468	19.0902	19.3981	19.3318	19.3		-0.373003	-0.9905		NA	NA	NA	NA
ENSSSCP00000056420	ENSSSCG00000017294	DDB1 and CUL4 associated factor 7 - VGNC Symbol VGNC:87178		15.6058	15.4052	15.845	NA	15.5337	15.6497	15.9448	15.6813	15.3371	15.5541	15.5911	16.4995	15.8404	NA	15.8863		-0.37306	0.124589		NA	NA	NA	NA
ENSSSCP00000018571	ENSSSCG00000032782	pyridoxamine 5-phosphate oxidase - VGNC Symbol VGNC:91611		16.2843	16.4798	15.7695	16.4394	15.9989	16.5164	NA	15.4368	16.1631	15.7358	NA	16.1503	NA	NA	16.5659		-0.374033	0.2938		NA	NA	NA	NA
ENSSSCP00000071540	ENSSSCG00000004592	SAFB like transcription modulator - VGNC Symbol VGNC:93213		15.0627	15.1579	15.3125	15.331	15.477	15.4682	14.74	14.8696	16.1808	15.7302	15.7054	NA	15.475	NA	15.5514		-0.374452	-0.65612		NA	NA	NA	NA
ENSSSCP00000041639	ENSSSCG00000026004	methionine sulfoxide reductase B3 - VGNC Symbol VGNC:90427		18.0149	18.8736	NA	NA	NA	NA	NA	17.0002	18.0291	18.3067	19.6279	17.3764	NA	NA	NA		-0.376165	-0.210293		NA	NA	NA	NA
ENSSSCP00000043442	ENSSSCG00000022545	calmodulin 3 - NCBI gene (formerly Entrezgene) 396838		16.6229	17.3732	17.2873	17.0107	NA	17.2354	17.8128	16.8456	18.1835	17.1893	17.2532	17.4509	17.9203	NA	17.6575		-0.378285	-0.468476		NA	NA	NA	NA
ENSSSCP00000061426	ENSSSCG00000003514	heparan sulfate proteoglycan 2 - VGNC Symbol VGNC:97099		17.4725	16.9938	17.1208	17.5108	16.3835	16.021	15.7118	16.1664	16.5974	17.02	17.4756	NA	16.449	NA	NA		-0.3783	0.243499		NA	NA	12080	4.08207
ENSSSCP00000060135	ENSSSCG00000032269	LIM domain and actin binding 1 - VGNC Symbol VGNC:98070		17.321	16.8085	17.1067	17.1267	17.367	16.8198	16.1874	16.6611	17.7217	17.688	17.7775	17.2219	16.9386	16.8681	17.5217		-0.378774	-0.638354		NA	NA	NA	NA
ENSSSCP00000008842	ENSSSCG00000008281	rhotekin - VGNC Symbol VGNC:92494		16.3862	16.8832	16.8623	16.5338	16.4874	16.6243	15.5333	16.4498	16.7997	17.4474	17.1467	16.6029	16.9106	16.287	16.811		-0.37922	-0.464863		NA	NA	NA	NA
ENSSSCP00000060692	ENSSSCG00000011952	ribosomal protein L24 - HGNC:10325		15.8589	15.8512	15.7392	15.5523	16.3276	16.8593	17.6464	16.2392	16.8885	15.7681	15.3483	17.356	17.2273	16.8303	17.2068		-0.387004	-0.251218		NA	NA	NA	NA
ENSSSCP00000017053	ENSSSCG00000016096	peptidylprolyl isomerase like 3 - VGNC Symbol VGNC:103073		16.8589	16.7516	17.7387	16.6863	17.5194	16.5254	NA	16.9224	NA	NA	16.6298	17.841	NA	NA	16.9151		-0.388983	0.37905		NA	NA	149780	5.17545
ENSSSCP00000062241	ENSSSCG00000038913	HECT and RLD domain containing E3 ubiquitin protein ligase 4 - HGNC:24521		16.5843	16.1864	16.2937	16.0725	16.0736	16.5299	16.568	15.8164	16.6063	16.4621	16.4818	16.8852	16.3216	16.6313	16.7059		-0.389011	-0.232489		NA	NA	NA	NA
ENSSSCP00000024266	ENSSSCG00000029544	RAB2B member RAS onco family - VGNC Symbol VGNC:98253		15.6491	15.7484	15.7074	NA	14.7984	15.58	16.2219	16.0329	NA	NA	15.9666	16.0479	NA	NA	NA		-0.389624	-0.264993		0.695895	0.388368	54384	4.73547
ENSSSCP00000039809	ENSSSCG00000031901	3-phosphoadenosine 5-phosphosulfate synthase 1 - VGNC Symbol VGNC:91172		17.5175	17.3265	17.326	17.089	16.7644	17.3442	17.9953	17.2799	17.3708	17.1164	17.8334	17.8891	17.5409	17.7374	17.7798		-0.390824	-0.125475		NA	NA	NA	NA
ENSSSCP00000037634	ENSSSCG00000004542	asparaginyl-tRNA synthetase 1 - VGNC Symbol VGNC:90583		16.545	14.525	15.2099	15.5589	15.8369	15.2697	15.1254	14.7943	NA	NA	14.2796	15.6493	NA	NA	NA		-0.392719	1.18009		NA	NA	17475	4.24242
ENSSSCP00000027862	ENSSSCG00000028542	heteroous nuclear ribonucleoprotein U like 2 - VGNC Symbol VGNC:99758		18.3764	18.7061	18.7617	18.6389	18.8325	18.7221	18.3629	18.6804	19.6679	19.6142	18.1249	19.3869	18.698	NA	NA		-0.392977	-0.514894		NA	NA	NA	NA
ENSSSCP00000026125	ENSSSCG00000035570	descr. not available		15.9323	16.4207	16.05	15.8516	15.4117	14.6664	13.3795	14.6932	15.0841	17.0333	17.5428	15.1859	NA	NA	14.6792		-0.394836	-0.489682		NA	NA	NA	NA
ENSSSCP00000000402	ENSSSCG00000039506	myosin light chain 6 - NCBI gene (formerly Entrezgene) 396807		20.9755	20.0354	20.5007	20.4867	21.1295	20.3629	20.4192	20.4282	21.1562	21.2306	21.1081	21.3983	21.0569	20.2578	21.2308		-0.400979	-0.66543		NA	NA	NA	NA
ENSSSCP00000060060	ENSSSCG00000030289	protein tyrosine phosphatase non-receptor type 11 - VGNC Symbol VGNC:91972		17.3998	18.0006	17.6023	17.6546	17.329	17.6272	17.0319	17.5842	17.9561	18.0285	18.3523	17.6713	17.8855	18.0417	17.5843		-0.40265	-0.447964		NA	NA	NA	NA
ENSSSCP00000044607	ENSSSCG00000009528	tripeptidyl peptidase 2 - VGNC Symbol VGNC:94343		18.1805	17.8409	18.0636	18.0217	18.6315	18.4855	17.8337	17.9566	18.7512	18.5706	17.77	18.5866	18.623	18.6111	18.7052		-0.40464	-0.337301		NA	NA	NA	NA
ENSSSCP00000002078	ENSSSCG00000001900	C-terminal Src kinase - VGNC Symbol VGNC:87037		16.9181	17.4543	17.1912	16.9658	16.594	16.8969	17.3194	16.9928	17.5365	16.2674	17.6251	16.9361	NA	NA	17.7799		-0.407199	-0.010645		NA	NA	NA	NA
ENSSSCP00000000558	ENSSSCG00000000528	plakophilin 2 - VGNC Symbol VGNC:91486		19.5599	19.9017	19.936	19.9989	19.3725	19.5001	19.2382	19.7106	19.882	20.3403	20.5707	19.4998	19.996	20.0634	19.8939		-0.407946	-0.415196		NA	NA	NA	NA
ENSSSCP00000025060	ENSSSCG00000021977	of 1 Hsap:glycerol-3-phosphate dehydrogenase 1 like - HGNC:28956		17.928	17.9048	18.0796	17.8503	17.4166	17.6373	18.2958	17.8542	18.7297	18.2625	19.0327	18.5163	18.1668	17.8155	18.3456		-0.410062	-0.734305		NA	NA	NA	NA
ENSSSCP00000040850	ENSSSCG00000038086	enoyl-CoA hydratase short chain 1 - NCBI gene (formerly Entrezgene) 100156927		19.5543	19.4926	19.5648	19.5564	19.1407	19.8846	19.7015	19.5941	20.0493	19.9841	19.9439	19.9908	19.8522	20.2383	19.8815		-0.410487	-0.450425		NA	NA	NA	NA
ENSSSCP00000038312	ENSSSCG00000003673	centrosomal protein 192 - VGNC Symbol VGNC:96946		16.3484	16.3529	16.4786	16.6705	15.7564	15.9401	15.6565	16.1687	NA	NA	16.7814	16.8122	NA	NA	15.7737		-0.41253	-0.318765		NA	NA	16745	4.22389
ENSSSCP00000058886	ENSSSCG00000000037	ADP ribosylation factor GTPase activating protein 3 - VGNC Symbol VGNC:85450		17.3699	17.2956	17.1018	17.3028	17.3631	16.7797	16.3615	16.5118	18.0006	18.0153	17.5239	16.9133	17.5278	16.7013	17.5279		-0.413541	-0.579081		NA	NA	NA	NA
ENSSSCP00000015156	ENSSSCG00000014248	lamin B1 - VGNC Symbol VGNC:89760		18.2769	17.7275	18.1696	17.9829	18.702	18.5066	18.1582	18.2908	18.9725	18.5898	18.3389	18.9209	18.8897	18.6649	18.8388		-0.414158	-0.594514		NA	NA	NA	NA
ENSSSCP00000020092	ENSSSCG00000000058	small nuclear ribonucleoprotein 13 - NCBI gene (formerly Entrezgene) 100155420		16.6065	15.6309	15.7748	15.8083	16.9061	16.0335	15.5849	16.1657	16.2348	16.436	16.991	16.601	16.2644	NA	16.896		-0.414602	-0.598808		NA	NA	NA	NA
ENSSSCP00000053922	ENSSSCG00000011157	pitrilysin metallopeptidase 1 - VGNC Symbol VGNC:95855		17.3665	17.4551	17.401	17.1089	17.2733	17.673	17.1484	17.4193	18.4088	17.8849	17.39	17.5529	17.9335	18.1068	17.582		-0.415312	-0.561667		NA	NA	NA	NA
ENSSSCP00000066233	ENSSSCG00000005060	kinectin 1 - VGNC Symbol VGNC:89608		16.6241	16.7598	16.6464	16.8594	16.2732	15.7921	15.7038	16.09	16.634	16.2379	16.9188	16.4325	16.3108	NA	16.4011		-0.416706	0.125533		NA	NA	NA	NA
ENSSSCP00000034055	ENSSSCG00000016658	anillin actin binding protein - VGNC Symbol VGNC:85353		14.8739	14.8373	14.4108	15.0277	15.154	14.6353	14.6467	14.9638	15.3333	15.2646	16.0153	15.0714	15.3841	NA	15.351		-0.418899	-0.750317		NA	NA	NA	NA
ENSSSCP00000066338	ENSSSCG00000039148	prolyl 4-hydroxylase subunit beta - VGNC Symbol VGNC:91135		16.6092	15.9783	16.2431	15.6413	17.1808	16.3098	16.1606	16.3453	17.0262	16.7249	16.2553	17.1168	17.1015	16.8441	16.618		-0.420999	-0.550818		NA	NA	NA	NA
ENSSSCP00000005557	ENSSSCG00000005169	ribosomal protein S6 - VGNC Symbol VGNC:103166		17.6589	17.9604	17.3878	17.5039	17.8133	18.6392	18.3626	18.0546	18.513	18.2283	17.7911	18.2352	18.6957	19.245	18.3836		-0.422436	-0.549698		NA	NA	NA	NA
ENSSSCP00000046741	ENSSSCG00000005959	CYFIP related Rac1 interactor B - VGNC Symbol VGNC:97956		16.8376	16.5433	16.9966	16.8736	17.1972	16.4677	16.7118	16.6416	17.0816	16.5552	16.8981	17.4764	17.1241	16.5953	17.516		-0.423389	-0.0321478		NA	NA	NA	NA
ENSSSCP00000071539	ENSSSCG00000027324	VPS35 endosomal protein sorting factor like - VGNC Symbol VGNC:94849		NA	NA	NA	NA	NA	NA	15.9234	NA	16.3031	NA	NA	16.6478	NA	NA	16.053		-0.426972	NA		NA	NA	NA	NA
ENSSSCP00000026831	ENSSSCG00000022312	rhophilin Rho GTPase binding protein 2 - VGNC Symbol VGNC:98548		17.5647	17.8759	17.772	17.9411	17.5469	18.093	17.875	17.8332	18.7988	18.771	18.8031	18.1201	18.4867	18.4069	18.0456		-0.427802	-1.00259		NA	NA	NA	NA
ENSSSCP00000032071	ENSSSCG00000008309	sepiapterin reductase - HGNC:11257		18.4792	18.2885	18.5625	18.4668	18.8988	18.543	18.8028	18.4536	19.0398	18.6276	18.8905	19.5203	19.2964	18.2136	19.3836		-0.428924	-0.403372		NA	NA	401500	5.60369
ENSSSCP00000070153	ENSSSCG00000027302	plakophilin 3 - VGNC Symbol VGNC:91487		16.5899	17.0698	17.3139	17.3084	16.4142	16.9386	16.4414	17.2116	17.4946	17.4185	17.8192	17.0192	17.1946	17.2053	17.3032		-0.429149	-0.506918		NA	NA	NA	NA
ENSSSCP00000070482	ENSSSCG00000040943	dynactin subunit 5 - VGNC Symbol VGNC:87194		16.4979	16.2267	16.5784	16.6243	17.1106	17.0562	16.2491	16.7858	16.5577	NA	16.8844	17.1127	17.1038	17.5847	17.1267		-0.43151	-0.239219		NA	NA	NA	NA
ENSSSCP00000042900	ENSSSCG00000016509	of 2 Hsap:LUC7 like 2 pre-mRNA splicing factor - HGNC:21608		16.8158	15.9469	15.6524	16.2203	17.16	16.6471	16.2938	15.8541	16.4489	NA	16.4024	16.9153	NA	16.9159	16.9343		-0.433127	-0.266794		NA	NA	51477	4.71161
ENSSSCP00000031496	ENSSSCG00000012934	copper chaperone for superoxide dismutase - VGNC Symbol VGNC:86376		17.2464	16.4105	16.4609	17.0889	16.8052	16.3479	16.6254	16.1947	17.6132	17.1668	17.4857	17.3249	17.0628	16.1264	17.192		-0.433211	-0.620236		NA	NA	NA	NA
ENSSSCP00000059836	ENSSSCG00000017769	RAB34 member RAS onco family - VGNC Symbol VGNC:98258		17.7267	17.6695	17.9897	17.7281	18.9336	19.1907	18.2131	18.0034	19.0377	19.0683	17.9674	17.8887	19.0506	20.1245	NA		-0.436081	-0.912604		NA	NA	NA	NA
ENSSSCP00000062309	ENSSSCG00000024126	chaperonin containing TCP1 subunit 5 - VGNC Symbol VGNC:86383		17.789	17.2454	17.5835	17.5534	18.1671	17.4685	17.3515	17.7027	17.5419	17.43	17.5391	18.5641	17.8821	18.0002	17.99		-0.436688	0.0391901		NA	NA	NA	NA
ENSSSCP00000005522	ENSSSCG00000005135	methylthioadenosine phosphorylase - VGNC Symbol VGNC:98142		17.0752	16.0874	16.7606	16.3927	18.0032	17.2386	17.0984	17.0688	15.9542	NA	16.5612	18.6232	17.9645	16.8144	17.7597		-0.438245	0.321297		NA	NA	NA	NA
ENSSSCP00000029637	ENSSSCG00000012327	hydroxysteroid 17-beta dehydrogenase 10 - VGNC Symbol VGNC:98038		18.067	17.8037	17.8923	18.0529	18.1172	17.7407	17.5924	17.8144	17.6824	17.735	18.1738	18.5911	18.149	17.9504	18.3277		-0.438375	0.0902483		NA	NA	NA	NA
ENSSSCP00000049002	ENSSSCG00000002516	tryptophanyl-tRNA synthetase 1 - VGNC Symbol VGNC:94891		15.4631	NA	15.5248	14.1505	15.9267	NA	15.3949	15.2196	NA	NA	15.9081	15.9736	15.9506	NA	15.934		-0.438997	-0.861932		NA	NA	19899	4.29883
ENSSSCP00000043936	ENSSSCG00000033871	anaphase promoting complex subunit 10 - VGNC Symbol VGNC:98912		15.0071	14.5579	NA	15.0206	15.8201	15.4087	14.8891	14.8476	15.8657	16.3387	16.2506	15.7148	NA	15.5236	15.8071		-0.440458	-1.2898		NA	NA	NA	NA
ENSSSCP00000057729	ENSSSCG00000025701	NCK adaptor protein 1 - VGNC Symbol VGNC:90609		NA	15.1666	NA	14.9692	15.1091	NA	NA	14.8217	15.6938	15.5272	16.4624	NA	15.4266	15.2459	15.5462		-0.440841	-0.826572		NA	NA	NA	NA
ENSSSCP00000070305	ENSSSCG00000017422	FKBP prolyl isomerase 10 - VGNC Symbol VGNC:88143		16.803	16.0813	16.4607	16.1707	17.1262	15.252	NA	16.1566	17.2613	16.4877	16.3538	16.4115	NA	NA	16.8271		-0.44104	-0.322037		NA	NA	NA	NA
ENSSSCP00000000619	ENSSSCG00000000588	pleckstrin homology domain containing A5 - VGNC Symbol VGNC:91535		NA	17.1617	16.9022	17.1013	NA	17.255	16.7012	17.0439	17.4619	17.6213	17.5195	17.4058	17.5531	NA	17.3719		-0.443603	-0.479121		NA	NA	NA	NA
ENSSSCP00000050051	ENSSSCG00000040735	dimethylarginine dimethylaminohydrolase 1 - VGNC Symbol VGNC:87200		15.8619	NA	15.8464	15.7975	15.6819	15.5151	NA	NA	15.3504	NA	NA	16.2078	15.7098	NA	16.2088		-0.443636	0.484887		NA	NA	10747	4.03129
ENSSSCP00000010925	ENSSSCG00000010247	DExD-box helicase 21 - VGNC Symbol VGNC:87215		16.6243	16.4642	16.913	16.3902	17.272	17.5122	18.0115	17.6354	17.0174	16.3561	16.3501	18.4342	18.1237	17.7736	17.8795		-0.444947	0.0234087		NA	NA	NA	NA
ENSSSCP00000042290	ENSSSCG00000036686	CDC42 small effector 2 - VGNC Symbol VGNC:86461		17.0139	17.5687	17.0523	17.7417	16.2817	16.8428	15.7311	16.4237	17.5244	17.8359	17.9854	NA	NA	16.7664	NA		-0.446609	-0.437769		NA	NA	822270	5.91501
ENSSSCP00000070623	ENSSSCG00000043470	descr. not available		17.6878	18.1125	17.852	17.5366	18.315	18.491	17.6589	18.3538	18.8611	18.8217	18.1916	18.362	18.8045	18.8335	18.6326		-0.453513	-0.827631		NA	NA	NA	NA
ENSSSCP00000056222	ENSSSCG00000014071	basic transcription factor 3 - VGNC Symbol VGNC:99597		16.076	16.2881	15.8229	16.4754	16.0182	15.4683	15.8196	16.1504	16.8455	16.3932	16.6171	16.273	16.37	NA	16.3157		-0.455455	-0.453025		NA	NA	NA	NA
ENSSSCP00000002650	ENSSSCG00000002449	NADH:ubiquinone oxidoreductase subunit B1 - HGNC:7695		16.1543	16.1151	16.0218	16.1139	16.0884	16.1016	15.6145	15.7908	NA	NA	15.3339	NA	NA	16.3547	NA		-0.455881	0.767451		0.3371	-0.202471	278230	5.4444
ENSSSCP00000032049	ENSSSCG00000006893	BCAR3 adaptor protein NSP family member - VGNC Symbol VGNC:85771		16.8031	17.3487	16.9291	17.191	16.5382	16.9636	17.0503	17.1026	17.1679	17.1341	17.3655	17.1278	17.6729	17.3354	17.3475		-0.457208	-0.154496		NA	NA	NA	NA
ENSSSCP00000071435	ENSSSCG00000012857	cysteinyl-tRNA synthetase 1 - VGNC Symbol VGNC:86196		16.8101	16.5559	16.9572	16.5719	17.1871	17.0985	17.0062	16.6165	17.5546	17.4513	16.7543	17.3156	17.4312	17.6872	17.3133		-0.459732	-0.529636		NA	NA	NA	NA
ENSSSCP00000034240	ENSSSCG00000037653	RAB5A member RAS onco family - NCBI gene (formerly Entrezgene) 100144499		16.0857	16.0169	16.2035	15.9643	16.271	16.2259	16.1116	16.3687	16.1862	16.1247	16.8321	16.5811	16.5903	16.8906	16.7596		-0.461089	-0.313401		NA	NA	NA	NA
ENSSSCP00000046950	ENSSSCG00000039549	pleckstrin homology and FYVE domain containing 2 - VGNC Symbol VGNC:91541		16.3604	16.0022	16.2901	16.2896	16.551	16.5594	15.3767	15.9402	16.6409	16.9763	16.5904	16.1918	16.5048	17.2462	16.3358		-0.462833	-0.500261		NA	NA	NA	NA
ENSSSCP00000023888	ENSSSCG00000025675	eukaryotic translation elongation factor 2 - VGNC Symbol VGNC:87556		19.3862	19.1733	19.235	19.2401	19.3854	19.3918	18.9442	19.1712	19.8191	19.9996	19.902	19.819	19.5789	19.7037	19.6469		-0.463973	-0.648247		NA	NA	NA	NA
ENSSSCP00000003941	ENSSSCG00000029954	thyroid hormone receptor associated protein 3 - VGNC Symbol VGNC:93964		17.026	17.1944	16.6715	16.9819	17.421	17.741	17.0863	17.131	18.12	18.1502	17.7372	17.4619	18.0454	17.8939	17.8342		-0.464035	-1.03401		NA	NA	NA	NA
ENSSSCP00000001459	ENSSSCG00000001379	tubulin beta class I - VGNC Symbol VGNC:94578		23.7625	23.8676	23.8536	23.9467	23.7183	24.1615	24.4398	24.2019	23.7546	23.6598	23.9482	24.276	24.6327	24.8746	24.6069		-0.467171	0.070083		NA	NA	NA	NA
ENSSSCP00000017666	ENSSSCG00000016677	glycyl-tRNA synthetase 1 - VGNC Symbol VGNC:88352		17.4049	17.2305	17.169	17.3444	17.6952	17.4801	17.3504	17.2878	17.5988	17.1517	17.6503	18.2267	17.8579	17.4408	18.1588		-0.467705	-0.179754		NA	NA	NA	NA
ENSSSCP00000034354	ENSSSCG00000039468	serpin family H member 1 - VGNC Symbol VGNC:92746		20.022	19.4797	19.8274	19.4947	20.3565	20.1002	19.8632	19.8185	20.0387	20.2619	20.2983	20.5061	20.2658	20.9535	20.2875		-0.468627	-0.493678		NA	NA	NA	NA
ENSSSCP00000064440	ENSSSCG00000021236	of 1 Hsap:phosphomannomutase 2 - HGNC:9115		15.8294	14.9392	14.8412	15.2803	NA	15.2581	NA	15.196	NA	NA	NA	15.6965	NA	NA	NA		-0.46946	NA		0.429006	-0.524388	17582	4.24507
ENSSSCP00000056534	ENSSSCG00000011720	muscleblind like splicing regulator 1 - VGNC Symbol VGNC:90054		18.2776	17.8408	18.0329	18.1978	18.1879	17.6739	16.7582	17.24	18.7928	18.9006	18.2672	18.0662	17.5478	18.5821	17.5447		-0.470216	-0.566265		0.262236	-0.622291	281270	5.44912
ENSSSCP00000028199	ENSSSCG00000026781	ankyrin repeat and LEM domain containing 2 - VGNC Symbol VGNC:85318		16.4116	17.2689	16.6117	16.6561	16.0273	16.3744	16.204	16.0719	18.1436	18.0822	17.1794	16.3548	16.9275	NA	NA		-0.47173	-1.06468		NA	NA	NA	NA
ENSSSCP00000039236	ENSSSCG00000038895	dynactin subunit 6 - VGNC Symbol VGNC:95826		NA	NA	NA	NA	14.9787	NA	NA	NA	NA	14.919	NA	15.4505	NA	NA	NA		-0.471824	NA		NA	NA	NA	NA
ENSSSCP00000020994	ENSSSCG00000028694	ATPase H+ transporting V1 subunit B2 - VGNC Symbol VGNC:85671		17.7459	17.0033	17.0914	17.4136	18.037	16.9587	16.4244	16.6971	17.7738	17.3551	17.7522	17.6318	17.4318	17.2759	17.6654		-0.471914	-0.313529		NA	NA	NA	NA
ENSSSCP00000043187	ENSSSCG00000008147	four and a half LIM domains 2 - VGNC Symbol VGNC:88128		17.5046	17.6485	17.5825	17.5468	17.3478	17.5834	17.5487	17.8803	17.706	18.6184	18.6907	18.5922	17.879	17.8192	17.9633		-0.473336	-0.767774		NA	NA	NA	NA
ENSSSCP00000013856	ENSSSCG00000013029	tRNA methyltransferase subunit 11-2 - VGNC Symbol VGNC:94445		18.2184	17.8908	18.4275	18.204	18.5569	18.6872	18.3331	18.1831	19.0798	19.072	18.2476	18.6789	19.1136	19.3521	18.5094		-0.473425	-0.614635		NA	NA	NA	NA
ENSSSCP00000062665	ENSSSCG00000004456	phosphoglucomutase 3 - VGNC Symbol VGNC:103150		16.8471	16.9521	17.1337	16.8715	17.1247	17.0088	16.7782	16.8601	17.6543	17.6173	17.5056	17.3807	17.4086	17.5671	17.3157		-0.47506	-0.641322		NA	NA	NA	NA
ENSSSCP00000015208	ENSSSCG00000014298	protein phosphatase 2 catalytic subunit alpha - VGNC Symbol VGNC:91745		18.4552	18.6082	18.4081	18.887	19.0235	18.6362	18.0112	18.6728	18.3165	18.7358	18.7807	18.9004	19.1397	19.4119	18.796		-0.476101	-0.0213923		NA	NA	NA	NA
ENSSSCP00000027238	ENSSSCG00000030388	uridine phosphorylase 1 - VGNC Symbol VGNC:94725		14.7661	14.6752	NA	14.8669	15.863	15.2957	14.7682	15.0724	NA	NA	15.0628	16.5729	NA	15.1523	15.4582		-0.477974	-0.293408		NA	NA	30516	4.48453
ENSSSCP00000043118	ENSSSCG00000036049	paternally expressed 10 - NCBI gene (formerly Entrezgene) 654416		17.0497	17.3882	17.2883	17.1675	16.9649	17.444	17.6283	17.5433	18.5314	18.8925	18.5945	17.8589	17.829	18.1598	17.646		-0.478313	-1.44938		NA	NA	NA	NA
ENSSSCP00000036224	ENSSSCG00000032583	serine and arginine rich splicing factor 5 - VGNC Symbol VGNC:93476		14.9999	15.0445	14.9736	14.9156	15.4877	16.1085	14.9156	15.7381	15.3486	16.8321	16.9335	16.1779	15.854	16.2211	15.9102		-0.478352	-1.38802		NA	NA	NA	NA
ENSSSCP00000067371	ENSSSCG00000022162	RAB11 family interacting protein 5 - HGNC:24845		15.9786	16.1404	16.0589	16.1786	15.7397	15.8196	15.1102	15.2317	16.9333	16.2767	16.728	15.7412	15.4572	15.9772	16.6479		-0.480587	-0.556873		NA	NA	NA	NA
ENSSSCP00000065998	ENSSSCG00000000743	FKBP prolyl isomerase 4 - VGNC Symbol VGNC:88147		15.5135	NA	14.4531	NA	16.8159	15.3134	NA	14.8937	15.4081	NA	15.1675	15.7053	16.7283	15.1904	17.0017		-0.482101	-0.30453		NA	NA	NA	NA
ENSSSCP00000054681	ENSSSCG00000035376	vesicle associated membrane protein 3 - VGNC Symbol VGNC:98677		14.4492	NA	NA	NA	15.0769	NA	NA	NA	NA	NA	NA	15.5641	NA	NA	NA		-0.487292	NA		NA	NA	NA	NA
ENSSSCP00000045165	ENSSSCG00000008796	RNA binding motif protein 47 - VGNC Symbol VGNC:92158		16.3786	16.8041	16.7008	16.7596	16.0132	16.2494	16.6227	17.0758	16.7411	17.0829	17.535	17.2425	16.7993	16.6682	17.2004		-0.487319	-0.458877		NA	NA	NA	NA
ENSSSCP00000024600	ENSSSCG00000020701	tetratricopeptide repeat domain 9 - VGNC Symbol VGNC:94560		14.9766	15.265	15.6116	15.0777	15.3084	15.0839	15.6464	15.6318	15.4234	16.6762	15.7835	16.2774	15.4341	NA	16.0046		-0.487717	-0.728339		NA	NA	NA	NA
ENSSSCP00000000036	ENSSSCG00000000034	tubulin tyrosine ligase like 12 - VGNC Symbol VGNC:94568		17.1754	15.607	16.4776	15.7795	17.6789	16.6648	16.0718	15.4929	15.6837	15.8448	16.1901	17.7226	NA	NA	16.222		-0.495223	0.353699		NA	NA	NA	NA
ENSSSCP00000042411	ENSSSCG00000039894	descr. not available		16.9132	16.7207	16.8408	16.2448	17.0249	16.4744	NA	16.753	18.1681	18.2361	18.1571	17.7392	17.2774	NA	16.7281		-0.497469	-1.50722		NA	NA	NA	NA
ENSSSCP00000014613	ENSSSCG00000013744	tRNA methyltransferase 1 - VGNC Symbol VGNC:94441		16.4005	16.3408	16.0736	16.4711	16.3148	16.5706	15.9504	15.8538	16.3109	16.9588	16.1526	16.1518	17.0055	17.5643	15.958		-0.497519	-0.152609		NA	NA	NA	NA
ENSSSCP00000071865	ENSSSCG00000002639	of 2 Hsap:novel protein (MC1R-TUBB3 readthrough)		17.4689	17.5759	17.3785	17.537	17.481	17.7431	17.3933	17.6052	18.0337	17.5873	17.8469	18.1183	18.0372	18.1886	17.8739		-0.498864	-0.332541		NA	NA	NA	NA
ENSSSCP00000014357	ENSSSCG00000013508	SH3 domain containing GRB2 like 1 endophilin A2 - VGNC Symbol VGNC:92823		18.6418	18.7867	18.8712	18.9031	18.5641	18.7152	18.6296	18.7259	19.0268	19.1722	19.1407	18.7249	19.1184	19.7832	19.014		-0.501437	-0.312547		NA	NA	NA	NA
ENSSSCP00000044103	ENSSSCG00000033653	of 2 Hsap:U2 small nuclear RNA auxiliary factor 1 - HGNC:12453		17.5337	17.4453	17.5879	17.6207	16.9475	17.1007	17.7601	17.5263	17.5572	17.1228	18.0169	17.7517	NA	NA	17.921		-0.502666	-0.018735		NA	NA	NA	NA
ENSSSCP00000006426	ENSSSCG00000006016	eukaryotic translation initiation factor 3 subunit H - VGNC Symbol VGNC:87620		16.9396	16.1734	16.4568	16.7422	17.1838	16.4822	15.9102	15.9029	NA	NA	16.9276	16.8742	NA	NA	NA		-0.504462	-0.349646		0.75466	-0.208218	44250	4.64591
ENSSSCP00000074323	ENSSSCG00000022945	ubiquitin C-terminal hydrolase L1 - VGNC Symbol VGNC:94680		19.9887	19.7741	19.9732	19.9122	20.24	19.6157	19.3279	19.6626	20.06	20.487	20.5415	20.6675	19.9498	19.8576	20.3991		-0.506914	-0.450774		NA	NA	NA	NA
ENSSSCP00000067676	ENSSSCG00000001409	proline rich coiled-coil 2A - VGNC Symbol VGNC:91865		17.5697	17.875	17.6571	17.6119	17.4633	18.1387	17.8111	17.2648	19.1251	19.3289	18.2314	17.9679	18.755	17.4772	18.5317		-0.513437	-1.21669		NA	NA	NA	NA
ENSSSCP00000044757	ENSSSCG00000022815	glycogen phosphorylase B - VGNC Symbol VGNC:96525		17.0943	16.7719	16.6207	16.9244	17.3999	17.397	16.5831	16.524	16.9349	17.2095	17.2064	17.7614	17.4038	17.0372	17.7577		-0.514065	-0.264118		NA	NA	NA	NA
ENSSSCP00000004436	ENSSSCG00000004103	protein-L-isoaspartate (D-aspartate) O-methyltransferase - VGNC Symbol VGNC:103146		20.0247	20.1009	19.7758	20.0348	19.9879	20.0843	19.5736	19.8323	20.3201	20.1293	20.7526	20.424	20.4414	20.1207	20.5638		-0.517976	-0.416639		NA	NA	NA	NA
ENSSSCP00000006990	ENSSSCG00000006556	tropomyosin 3 - VGNC Symbol VGNC:98877		19.2998	18.751	18.8164	18.8618	19.3417	19.9701	19.4765	18.6201	20.4275	20.3714	19.6567	19.7544	19.9385	19.8624	19.9362		-0.520748	-1.21959		NA	NA	NA	NA
ENSSSCP00000010611	ENSSSCG00000009944	coronin 1C - VGNC Symbol VGNC:86914		19.7908	19.2227	19.4216	19.2053	19.7718	19.2255	18.8068	19.4053	19.7224	20.4547	20.4523	20.0682	19.7608	19.7046	19.7648		-0.522223	-0.799713		NA	NA	NA	NA
ENSSSCP00000018131	ENSSSCG00000017114	NADH:ubiquinone oxidoreductase subunit S6 - VGNC Symbol VGNC:90654		16.2181	15.9686	15.8938	16.1343	16.2572	15.85	15.8128	16.0824	15.7469	16.2475	16.7553	16.413	16.2917	16.2942	17.0934		-0.522469	-0.196198		NA	NA	NA	NA
ENSSSCP00000017087	ENSSSCG00000016128	eukaryotic translation elongation factor 1 beta 2 - NCBI gene (formerly Entrezgene) 100154920		18.2485	17.8561	18.077	18.3499	18.9089	18.5408	18.57	18.559	18.4905	19.0306	18.0547	19.324	18.9215	19.2462	19.1812		-0.523567	-0.392383		NA	NA	NA	NA
ENSSSCP00000038343	ENSSSCG00000017754	galectin 9 - NCBI gene (formerly Entrezgene) 396972		17.6616	17.1373	17.5641	17.3364	17.5812	17.6132	17.6231	17.2566	18.4746	18.5186	18.0684	17.6821	17.7931	18.7902	17.9102		-0.525354	-0.929037		NA	NA	NA	NA
ENSSSCP00000070891	ENSSSCG00000008137	LIM zinc finger domain containing 1 - NCBI gene (formerly Entrezgene) 100511559		14.5305	14.2685	14.5625	NA	14.1629	NA	NA	NA	NA	NA	16.1307	NA	NA	NA	14.6903		-0.527329	-1.67686		NA	NA	13712	4.1371
ENSSSCP00000004385	ENSSSCG00000004058	ezrin - VGNC Symbol VGNC:87856		18.0943	18.1312	18.0991	17.9921	18.5005	18.2286	18.053	18.1557	18.6653	18.9885	18.9068	18.8408	18.6625	18.8123	18.7326		-0.527623	-0.774319		NA	NA	NA	NA
ENSSSCP00000024945	ENSSSCG00000039619	peptidylprolyl cis/trans isomerase NIMA-interacting 1 - VGNC Symbol VGNC:100325		19.1846	17.6	18.0952	18.1502	19.6647	18.9334	18.5057	18.3353	20.1499	19.9063	19.0654	19.2572	19.3744	19.5821	19.3395		-0.528487	-1.44972		NA	NA	NA	NA
ENSSSCP00000037760	ENSSSCG00000009192	PDZ and LIM domain 5 - VGNC Symbol VGNC:91284		18.9214	18.9464	18.948	18.8861	19.0579	18.4783	18.5871	18.8735	19.0408	19.0032	19.8438	19.7397	19.1058	18.7409	19.5248		-0.52862	-0.370496		NA	NA	NA	NA
ENSSSCP00000057826	ENSSSCG00000038914	SEC61 translocon subunit beta - VGNC Symbol VGNC:92683		18.7128	18.8714	18.7381	18.6865	19.0942	19.2607	19.1165	18.8794	19.5917	20.0471	19.511	19.4091	19.8424	19.5014	19.7174		-0.529861	-0.964411		NA	NA	NA	NA
ENSSSCP00000051988	ENSSSCG00000011373	glutamine rich 1 - VGNC Symbol VGNC:92030		16.4739	16.5353	16.5283	16.6798	16.6644	16.7792	16.6284	16.7225	17.3274	17.1076	17.1729	17.3608	17.2175	17.1568	17.1812		-0.530418	-0.648293		NA	NA	NA	NA
ENSSSCP00000074234	ENSSSCG00000008633	protein disulfide isomerase family A member 6 - VGNC Symbol VGNC:91275		18.4386	17.5736	17.9262	17.7179	18.491	17.6052	17.6453	17.8986	18.5836	18.1467	18.8358	19.0782	18.2297	17.9734	18.4893		-0.532613	-0.60798		NA	NA	NA	NA
ENSSSCP00000044832	ENSSSCG00000034896	hypoxanthine phosphoribosyltransferase 1 - NCBI gene (formerly Entrezgene) 397351		17.2401	17.2071	17.286	17.1538	17.8828	17.823	17.6441	17.3325	18.1709	18.0953	17.7055	18.2954	18.3713	17.8968	18.2601		-0.535296	-0.7688		NA	NA	NA	NA
ENSSSCP00000025642	ENSSSCG00000021620	stress induced phosphoprotein 1 - VGNC Symbol VGNC:93548		18.7009	17.4096	17.6988	17.8125	19.2555	17.9502	17.5729	17.6371	18.5517	18.5394	18.5077	19.1505	18.5899	18.0333	18.7838		-0.535453	-0.627452		NA	NA	NA	NA
ENSSSCP00000035274	ENSSSCG00000038359	of 2 Hsap:eukaryotic translation initiation factor 5A - HGNC:3300		15.7928	14.8115	14.4124	15.3627	14.9008	14.6508	15.8992	15.3643	14.9245	NA	16.5018	16.7098	15.0892	NA	15.4199		-0.535859	-0.61829		NA	NA	NA	NA
ENSSSCP00000012224	ENSSSCG00000011471	filamin B - VGNC Symbol VGNC:88156		20.1212	19.5669	19.9204	19.9982	20.2602	19.7525	19.5866	19.9557	20.4589	20.2123	20.6649	20.6479	20.4396	20.0175	20.5946		-0.536155	-0.543675		NA	NA	NA	NA
ENSSSCP00000062242	ENSSSCG00000025525	of 3 Hsap:glutamine amidotransferase like class 1 domain containing 3A - HGNC:1273		15.8404	16.8117	16.0759	16.338	16.5365	16.8573	16.1806	15.9905	16.8323	16.4021	16.2671	16.6472	16.3351	17.8061	NA		-0.538251	-0.234003		NA	NA	67088	4.82664
ENSSSCP00000015252	ENSSSCG00000014338	heat shock protein family A (Hsp70) member 9 - VGNC Symbol VGNC:99761		19.0903	18.8282	19.0631	18.9843	19.374	19.0182	18.7695	18.9558	19.2249	19.3731	19.276	19.6814	19.4199	19.6019	19.5683		-0.538503	-0.299861		NA	NA	NA	NA
ENSSSCP00000006058	ENSSSCG00000005654	spectrin alpha non-erythrocytic 1 - VGNC Symbol VGNC:93434		17.4749	17.3444	17.5343	17.5155	17.4549	17.3491	17.1056	17.3864	17.8087	18.0336	18.1204	17.8472	17.7201	18.1061	17.7802		-0.539355	-0.520305		NA	NA	NA	NA
ENSSSCP00000024947	ENSSSCG00000027323	nuclear cap binding protein subunit 2 - VGNC Symbol VGNC:90604		NA	NA	NA	NA	15.7173	NA	15.6197	NA	16.1495	NA	15.6489	NA	NA	NA	16.2098		-0.541331	NA		NA	NA	40822	4.61089
ENSSSCP00000022185	ENSSSCG00000024088	talin 2 - VGNC Symbol VGNC:103190		16.9605	16.1675	16.6843	16.7926	16.117	15.5293	14.3058	15.6943	16.9678	17.2171	17.0544	16.1576	15.7138	15.5306	16.4117		-0.541844	-0.428577		NA	NA	NA	NA
ENSSSCP00000008748	ENSSSCG00000008195	mitochondrial cytochrome c oxidase subunit Vb - NCBI gene (formerly Entrezgene) 492822		16.4762	16.6009	16.4578	16.5199	16.4385	15.8394	15.9567	16.4224	NA	NA	16.1467	16.7073	NA	NA	NA		-0.543016	0.367038		0.209898	-0.349471	89117	4.94996
ENSSSCP00000064991	ENSSSCG00000021410	serine/threonine kinase receptor associated protein - HGNC:30796		17.9485	17.3583	17.6074	17.7022	18.0992	17.9856	18.2257	17.8563	18.6477	18.2661	18.0775	18.5042	18.4519	18.8283	18.5557		-0.543324	-0.676343		NA	NA	NA	NA
ENSSSCP00000031985	ENSSSCG00000030130	dihydropyrimidinase like 2 - VGNC Symbol VGNC:87430		19.7192	19.1221	19.2511	19.276	20.0977	19.5464	19.4332	19.1685	20.0826	19.7987	19.8517	20.4427	20.1038	19.6697	20.2045		-0.543759	-0.568937		NA	NA	NA	NA
ENSSSCP00000006893	ENSSSCG00000006468	heparin binding growth factor - VGNC Symbol VGNC:88819		17.857	17.8177	18.0795	18.3501	17.8651	18.0592	18.1694	17.754	18.7418	18.5155	18.7026	18.3709	18.8513	17.6632	19.1455		-0.545828	-0.627257		NA	NA	NA	NA
ENSSSCP00000051912	ENSSSCG00000013022	glycogen phosphorylase muscle associated - VGNC Symbol VGNC:92020		17.3678	17.3443	17.2569	17.8252	17.7183	17.4186	16.5256	17.474	17.1424	18.3714	18.6298	17.6535	17.567	18.2219	17.8875		-0.548351	-0.599327		NA	NA	NA	NA
CAD2068447	CAD2068447	B407L CDS [African swine fever virus]		NA	NA	NA	NA	19.4298	19.4091	19.4372	19.5145	NA	NA	NA	19.932	20.154	20.0579	19.8411		-0.548583	NA		NA	NA	NA	NA
ENSSSCP00000031795	ENSSSCG00000016974	microtubule associated protein 1B - VGNC Symbol VGNC:89979		18.4745	18.4855	18.4792	18.619	18.3249	18.0112	18.149	18.3187	18.9936	18.7276	19.0825	18.7603	18.7941	18.2505	19.2031		-0.551079	-0.420035		NA	NA	NA	NA
ENSSSCP00000023723	ENSSSCG00000029724	receptor for activated C kinase 1 - VGNC Symbol VGNC:100848		18.2218	17.7142	17.9213	17.7727	18.5443	18.6094	18.7612	18.4177	18.8335	18.3155	18.2482	19.2694	19.0159	19.2612	18.9985		-0.553089	-0.558248		NA	NA	NA	NA
ENSSSCP00000070469	ENSSSCG00000037142	of 2 Hsap:cysteine rich protein 1 - HGNC:2360		16.0554	15.4971	15.409	NA	16.2339	15.3299	NA	15.8095	NA	17.7647	17.4754	16.6867	16.1006	16.0406	16.5493		-0.553248	-1.96624		NA	NA	NA	NA
CAD2068518	CAD2068518	MGF360-18R CDS [African swine fever virus]		NA	NA	NA	NA	17.4229	17.4958	18.1752	17.2673	NA	NA	NA	18.4253	NA	18.1867	17.8227		-0.554614	NA		NA	NA	NA	NA
ENSSSCP00000022104	ENSSSCG00000023660	poly(ADP-ribose) polymerase 1 - VGNC Symbol VGNC:96677		17.8604	17.2251	17.6332	17.506	18.3611	17.9935	17.5668	17.3833	18.4212	18.3419	17.6493	17.9544	18.3577	18.7484	18.4758		-0.557896	-0.581358		NA	NA	NA	NA
ENSSSCP00000059869	ENSSSCG00000012252	DEAD-box helicase 3 X-linked - NCBI gene (formerly Entrezgene) 100515940		20.4107	20.7635	20.6283	20.5938	19.6689	20.3566	20.4188	20.2303	21.9277	21.9764	21.9003	20.7309	20.6892	20.7923	20.7068		-0.561128	-1.33572		NA	NA	NA	NA
ENSSSCP00000038746	ENSSSCG00000030045	protein arginine methyltransferase 5 - VGNC Symbol VGNC:91822		16.8998	16.8939	16.5468	16.9227	17.2845	17.2102	16.5666	16.9883	17.0922	16.6514	16.9064	17.8192	17.4188	17.3203	17.7375		-0.561556	-0.0675506		NA	NA	NA	NA
ENSSSCP00000069947	ENSSSCG00000003098	protein phosphatase 5 catalytic subunit - VGNC Symbol VGNC:98541		16.6966	16.6374	16.9426	16.7377	17.2235	16.7543	16.6505	16.7367	16.716	17.3094	17.5011	17.6739	17.3921	16.9677	17.5813		-0.562509	-0.421924		NA	NA	NA	NA
ENSSSCP00000039377	ENSSSCG00000033010	AHNAK nucleoprotein - VGNC Symbol VGNC:96790		19.1732	19.4398	19.4895	19.4896	19.3549	19.3051	18.9248	18.9238	20.3574	20.3845	20.5494	19.5485	19.6836	19.9003	19.638		-0.565438	-1.03239		NA	NA	NA	NA
ENSSSCP00000070198	ENSSSCG00000013638	interleukin enhancer binding factor 3 - VGNC Symbol VGNC:89120		17.5228	17.6795	17.0529	17.8165	17.4983	17.8456	18.0511	17.6292	18.667	17.6246	18.0214	18.4115	18.2421	18.2232	18.4276		-0.570103	-0.586412		NA	NA	NA	NA
ENSSSCP00000001096	ENSSSCG00000001025	desmoplakin - VGNC Symbol VGNC:87459		15.9467	16.2584	16.3288	16.337	15.4565	15.9212	16.6569	16.1043	16.8697	16.8962	17.3584	16.6857	16.551	NA	16.5879		-0.573446	-0.823682		NA	NA	NA	NA
ENSSSCP00000030994	ENSSSCG00000011889	glycogen synthase kinase 3 beta - VGNC Symbol VGNC:88723		16.9609	16.7495	16.4989	16.9429	16.7851	17.1791	16.4563	16.4775	17.4986	17.4142	16.9369	17.1889	17.5333	16.8744	17.6036		-0.575567	-0.495161		NA	NA	NA	NA
ENSSSCP00000046094	ENSSSCG00000001549	FKBP prolyl isomerase 5 - VGNC Symbol VGNC:88148		18.1748	18.3364	18.144	18.1069	18.1692	18.3454	17.6334	18.1963	18.6083	19.3464	19.0664	18.5332	18.6952	18.8053	18.6208		-0.577551	-0.816515		NA	NA	NA	NA
ENSSSCP00000044906	ENSSSCG00000009821	actin related protein 2/3 complex subunit 3 - VGNC Symbol VGNC:85538		17.2227	17.263	17.0756	17.2603	17.7081	17.1182	17.1908	17.767	17.0034	16.3645	18.0952	18.6106	17.7738	NA	17.6886		-0.578301	0.0510208		NA	NA	NA	NA
ENSSSCP00000040690	ENSSSCG00000017732	zinc finger protein 207 - VGNC Symbol VGNC:95205		17.1199	16.9739	16.8647	17.013	17.1199	17.739	17.524	16.7776	18.4745	18.0762	17.5744	17.887	17.7794	17.9197	17.9002		-0.581475	-1.04881		NA	NA	NA	NA
ENSSSCP00000070642	ENSSSCG00000045808	of 1 Hsap:ER membrane protein complex subunit 8 - HGNC:7864		15.234	15.9967	15.7141	15.2187	15.7113	NA	16.1281	16.1302	15.7495	16.1224	NA	16.8907	16.6598	NA	16.1842		-0.588352	-0.395062		NA	NA	NA	NA
ENSSSCP00000026583	ENSSSCG00000021217	FKBP prolyl isomerase 3 - VGNC Symbol VGNC:88146		16.7743	17.0293	16.665	16.4729	18.0181	18.2854	18.5133	17.8503	18.4666	17.6565	17.7976	18.8126	18.8109	18.8033	18.5979		-0.589401	-1.23818		NA	NA	NA	NA
ENSSSCP00000045403	ENSSSCG00000005671	carnitine O-acetyltransferase - VGNC Symbol VGNC:86976		16.5019	16.117	16.3619	16.3555	18.4766	16.7398	16.4607	16.3384	15.2531	NA	NA	17.5936	NA	NA	NA		-0.589725	1.08093		0.445719	0.669808	49645	4.69588
ENSSSCP00000006303	ENSSSCG00000005895	chromosome 4 C8orf82 homolog - VGNC Symbol VGNC:86036		16.746	16.5805	16.7594	17.0666	16.7551	NA	16.7217	17.0588	14.8092	15.4809	16.8995	16.9686	NA	17.998	17.3393		-0.590108	1.05827		NA	NA	NA	NA
ENSSSCP00000042490	ENSSSCG00000040185	transcription factor A mitochondrial - NCBI gene (formerly Entrezgene) 397279		NA	NA	15.3823	NA	15.8941	NA	NA	15.4774	NA	NA	NA	16.6593	15.9472	NA	16.2223		-0.590524	NA		NA	NA	NA	NA
ENSSSCP00000068108	ENSSSCG00000016836	NAD kinase 2 mitochondrial - VGNC Symbol VGNC:90566		16.1842	15.8757	15.9985	16.1071	16.2976	16.0773	16.017	15.8528	16.8803	16.7739	16.2283	16.5841	16.4242	NA	16.9487		-0.591112	-0.586185		NA	NA	NA	NA
ENSSSCP00000032551	ENSSSCG00000013522	scaffold attachment factor B - VGNC Symbol VGNC:92559		16.5847	16.5623	16.7619	16.4929	16.7056	16.8846	16.3893	16.3847	17.6997	17.686	17.5654	16.8642	17.3409	17.217	17.3102		-0.591996	-1.04994		NA	NA	NA	NA
ENSSSCP00000033204	ENSSSCG00000031429	Yes1 associated transcriptional regulator - VGNC Symbol VGNC:95019		16.7614	16.9848	16.66	16.9621	17.0422	16.9458	15.7229	16.1423	17.3139	18.0856	17.2931	16.1199	16.8468	17.2378	18.024		-0.593832	-0.722133		NA	NA	NA	NA
ENSSSCP00000026354	ENSSSCG00000023122	KH RNA binding domain containing signal transduction associated 1 - VGNC Symbol VGNC:89422		19.9252	19.4935	19.5661	19.5503	20.1453	19.979	19.6826	19.4893	20.6884	20.6576	20.385	20.3838	20.4474	20.6317	20.212		-0.594701	-0.943239		NA	NA	NA	NA
ENSSSCP00000045142	ENSSSCG00000002135	purine nucleoside phosphorylase - VGNC Symbol VGNC:91605		19.0459	18.8439	19.3946	19.0651	19.3075	19.12	19.3158	19.3077	19.6298	19.3231	19.7614	20.3641	19.8155	19.3052	19.9455		-0.594818	-0.48403		NA	NA	NA	NA
ENSSSCP00000059201	ENSSSCG00000037197	BAG cochaperone 5 - VGNC Symbol VGNC:85746		NA	15.8021	NA	NA	14.8296	14.7527	14.4306	NA	NA	NA	16.7989	15.0404	NA	15.4916	NA		-0.594988	-0.99679		NA	NA	NA	NA
ENSSSCP00000051633	ENSSSCG00000011137	GDP dissociation inhibitor 2 - VGNC Symbol VGNC:98019		15.2213	NA	15.1928	14.7785	16.1592	14.9163	15.1003	14.6399	15.1974	15.4781	15.2601	16.5435	NA	15.6129	15.2464		-0.59701	-0.247718		NA	NA	NA	NA
ENSSSCP00000034384	ENSSSCG00000016578	filamin C - VGNC Symbol VGNC:88157		17.7346	17.2727	17.5615	17.4317	18.0455	17.4247	17.1387	17.3837	17.8158	17.9291	18.1403	18.3907	18.1234	17.7889	18.0944		-0.601199	-0.46162		NA	NA	NA	NA
ENSSSCP00000064517	ENSSSCG00000039575	paralemmin - VGNC Symbol VGNC:91160		17.9778	17.0493	17.4921	16.929	18.3856	17.8018	17.3772	17.2313	19.758	19.0276	NA	18.5925	18.295	18.1983	18.1275		-0.604394	-2.03075		NA	NA	NA	NA
ENSSSCP00000039721	ENSSSCG00000013784	DnaJ heat shock protein family (Hsp40) member B1 - VGNC Symbol VGNC:96614		15.0626	NA	NA	NA	15.4269	NA	NA	NA	NA	NA	NA	16.4199	NA	NA	15.6434		-0.60476	NA		NA	NA	NA	NA
ENSSSCP00000068214	ENSSSCG00000017133	WD repeat domain 45B - NCBI gene (formerly Entrezgene) 100462760		15.2618	15.6545	15.484	15.3766	15.5368	15.0705	15.0002	15.7475	15.8743	15.4476	16.8275	16.1081	15.6796	NA	16.0614		-0.610961	-0.605542		NA	NA	NA	NA
ENSSSCP00000008921	ENSSSCG00000008358	actin related protein 2 - VGNC Symbol VGNC:85051		18.4369	18.1127	18.5629	18.0548	18.9593	18.4774	18.6478	18.4905	19.2047	18.5555	19.3468	19.7989	19.2185	18.5154	19.5129		-0.617677	-0.743857		NA	NA	NA	NA
ENSSSCP00000045935	ENSSSCG00000007097	SEC23 homolog B COPII coat complex component - VGNC Symbol VGNC:95490		17.7129	17.1202	17.7944	17.3037	17.7079	17.678	16.7728	17.0897	18.0922	18.3595	18.1189	18.3134	17.6961	18.2427	17.4675		-0.617833	-0.707394		NA	NA	NA	NA
ENSSSCP00000023704	ENSSSCG00000024789	serrate RNA effector molecule - VGNC Symbol VGNC:93471		15.7346	15.3498	15.3267	15.2409	16.6208	15.4585	15.7642	15.7567	15.3331	16.5896	16.0451	16.7369	16.1248	17.0811	16.1301		-0.618166	-0.576245		NA	NA	NA	NA
ENSSSCP00000059941	ENSSSCG00000007278	adenosylhomocysteinase - NCBI gene (formerly Entrezgene) 497050		15.7403	15.65	15.9077	15.8417	16.8706	16.2703	15.9447	15.8266	16.2503	16.5116	16.0174	16.6643	NA	17.0177	16.8638		-0.620523	-0.474889		NA	NA	NA	NA
ENSSSCP00000053530	ENSSSCG00000005317	talin 1 - VGNC Symbol VGNC:94020		18.2718	17.1856	17.9371	17.6841	18.529	17.692	17.363	17.4067	18.683	18.5041	18.1632	18.4242	18.2742	18.5175	18.2702		-0.623826	-0.680459		NA	NA	NA	NA
ENSSSCP00000039841	ENSSSCG00000021890	G protein subunit beta 1 - VGNC Symbol VGNC:88529		17.2239	17.2999	17.5997	17.0685	17.2347	16.5319	NA	17.3025	NA	16.5348	16.9346	17.6475	NA	NA	NA		-0.624479	0.563304		NA	NA	NA	NA
ENSSSCP00000011314	ENSSSCG00000010620	X-prolyl aminopeptidase 1 - VGNC Symbol VGNC:95000		NA	NA	NA	18.1623	18.5718	17.5273	NA	18.4589	NA	NA	18.6761	NA	18.7474	18.8786	NA		-0.627008	-0.513811		NA	NA	NA	NA
ENSSSCP00000010408	ENSSSCG00000009746	RAN member RAS oncogene family - HGNC:9846		18.594	18.4651	18.2125	18.4638	19.4227	18.9147	18.2496	18.5229	18.8566	19.0731	18.8841	19.512	19.4664	19.2771	19.3641		-0.627423	-0.504124		NA	NA	NA	NA
ENSSSCP00000049211	ENSSSCG00000032003	descr. not available		20.2986	20.6542	20.8059	20.678	20.1559	20.4087	21.2802	20.6515	21.5243	21.3216	21.798	21.3023	21.5918	20.6665	21.4863		-0.637644	-0.938822		NA	NA	NA	NA
ENSSSCP00000055323	ENSSSCG00000040713	taxilin gamma - HGNC:18578		13.6479	14.3265	14.7645	NA	14.6046	14.5473	14.5148	14.5994	15.8301	17.0602	16.5309	15.0259	15.3911	NA	15.2005		-0.639256	-2.22746		NA	NA	NA	NA
ENSSSCP00000005863	ENSSSCG00000005466	polypyrimidine tract binding protein 3 - VGNC Symbol VGNC:91938		17.3767	17.2398	17.5618	17.8272	16.5624	16.7213	16.8829	17.022	17.6684	17.9355	18.3574	17.2681	17.1964	18.1218	17.1638		-0.640373	-0.485727		NA	NA	NA	NA
ENSSSCP00000027682	ENSSSCG00000030197	CD2 associated protein - VGNC Symbol VGNC:86406		16.6398	17.368	17.2069	17.1064	16.854	17.17	16.8723	16.7989	18.5677	18.774	18.3733	17.167	17.5816	17.819	17.6921		-0.641121	-1.49142		NA	NA	NA	NA
ENSSSCP00000036131	ENSSSCG00000029251	microtubule associated protein 4 - VGNC Symbol VGNC:103071		18.6307	18.929	18.8384	18.8411	18.48	18.5079	18.1924	18.622	19.1601	19.8109	19.7919	18.9843	19.0664	19.1965	19.1196		-0.641157	-0.777825		NA	NA	NA	NA
ENSSSCP00000036918	ENSSSCG00000034494	methionyl-tRNA synthetase 2 mitochondrial - VGNC Symbol VGNC:95460		NA	15.21	15.2924	NA	15.605	NA	NA	NA	15.7617	NA	NA	16.8559	15.8175	NA	16.0686		-0.642339	-0.510465		NA	NA	12900	4.11059
ENSSSCP00000060424	ENSSSCG00000006887	calponin 3 - VGNC Symbol VGNC:86826		19.5648	19.5338	19.699	19.798	19.7352	19.5709	19.6105	19.7996	20.4628	20.296	20.6196	20.5402	20.4373	19.7468	20.5755		-0.645883	-0.810573		NA	NA	NA	NA
ENSSSCP00000045786	ENSSSCG00000039191	chromobox 5 - VGNC Symbol VGNC:86232		16.2329	NA	16.0575	16.0573	16.4032	NA	NA	16.3589	15.9918	16.5202	16.9563	16.9701	NA	NA	17.0896		-0.648801	-0.373535		NA	NA	NA	NA
ENSSSCP00000023292	ENSSSCG00000009834	ataxin 2 - VGNC Symbol VGNC:85690		17.9434	18.0082	18.4931	18.1419	17.8701	17.6408	17.478	17.527	18.943	19.2878	18.9139	18.0656	18.2927	18.2986	18.4558		-0.649196	-0.901594		NA	NA	NA	NA
ENSSSCP00000046853	ENSSSCG00000034131	thioredoxin domain containing 5 - VGNC Symbol VGNC:94608		16.984	16.6616	16.6568	16.6994	17.4938	17.1638	16.7593	16.6919	18.1764	17.8105	17.8528	17.5919	17.5305	17.6958	17.8893		-0.649671	-1.19608		NA	NA	NA	NA
ENSSSCP00000054708	ENSSSCG00000013305	cell cycle associated protein 1 - VGNC Symbol VGNC:86178		16.7023	16.4584	16.5351	16.6168	16.9775	16.9948	16.3171	16.2674	16.556	17.0512	16.6682	17.1564	17.408	17.3461	17.2631		-0.65421	-0.180316		NA	NA	NA	NA
ENSSSCP00000005064	ENSSSCG00000004700	protein disulfide isomerase family A member 3 - VGNC Symbol VGNC:91272		18.8632	17.8699	18.3911	18.3294	20.0312	18.6964	18.3902	18.3161	19.4351	19.3337	19.2958	19.6833	19.4159	19.4136	19.5394		-0.654568	-0.991467		NA	NA	NA	NA
ENSSSCP00000032857	ENSSSCG00000033655	tubulin beta 2B class IIb - NCBI gene (formerly Entrezgene) 100153507		20.3351	20.3936	20.453	20.5818	20.378	20.5888	20.1744	20.3968	20.6181	20.8576	20.5473	20.7579	20.9086	21.6243	20.8657		-0.654637	-0.233439		NA	NA	2373500	6.37539
ENSSSCP00000073289	ENSSSCG00000024578	pleckstrin homology like domain family B member 1 - VGNC Symbol VGNC:91398		18.7188	18.662	18.6913	18.7065	18.8311	18.7875	18.6427	18.5083	19.9904	19.6878	19.7973	19.2909	19.5444	19.0162	19.5399		-0.655466	-1.13053		NA	NA	NA	NA
CAD2068417	CAD2068417	EP424R CDS [African swine fever virus]		NA	NA	NA	NA	17.7693	17.9288	18.1195	18.0945	NA	NA	NA	19.1234	18.6714	18.0488	18.7111		-0.660618	NA		NA	NA	NA	NA
ENSSSCP00000042536	ENSSSCG00000013592	ELAV like RNA binding protein 1 - VGNC Symbol VGNC:87638		18.3678	18.137	18.0341	18.197	18.6783	18.4613	18.1448	17.8671	19.1936	18.9495	18.9726	18.9996	18.9291	18.9792	18.9089		-0.666263	-0.854602		NA	NA	NA	NA
ENSSSCP00000059556	ENSSSCG00000040546	paxillin - HGNC:9718		17.4187	17.3499	17.633	17.5869	17.7558	17.443	16.5616	17.2516	17.5144	18.3161	18.2936	18.0129	17.6639	17.9483	18.0566		-0.66742	-0.544235		NA	NA	NA	NA
ENSSSCP00000057925	ENSSSCG00000016872	3-hydroxy-3-methylglutaryl-CoA synthase 1 - VGNC Symbol VGNC:88907		17.457	17.5622	17.6595	17.4581	18.0103	17.3951	17.3702	17.6116	17.0858	17.2223	17.3227	18.964	18.1515	17.4672	18.4801		-0.668928	0.323929		NA	NA	NA	NA
ENSSSCP00000014450	ENSSSCG00000013597	ribosomal protein S28 - VGNC Symbol VGNC:100854		21.1975	21.0056	20.9267	21.1179	22.0496	22.0668	21.386	21.2431	22.5618	22.7175	22.1934	22.1597	22.4664	22.4243	22.3772		-0.670519	-1.42897		NA	NA	NA	NA
ENSSSCP00000014873	ENSSSCG00000013988	iron-sulfur cluster assembly factor IBA57 - VGNC Symbol VGNC:89016		17.6738	17.8149	17.7983	17.988	17.3111	17.2157	17.8279	18.0204	NA	17.9641	18.2972	18.1357	18.8256	17.8729	18.2247		-0.67092	-0.311902		NA	NA	NA	NA
ENSSSCP00000027026	ENSSSCG00000024974	ribosomal protein L13 - NCBI gene (formerly Entrezgene) 100628232		16.1647	16.2494	15.7303	15.6347	16.2117	16.3789	17.6468	16.4552	16.84	16.8329	17.5297	17.6003	17.1511	17.3994	17.2556		-0.678458	-1.12275		NA	NA	NA	NA
ENSSSCP00000021651	ENSSSCG00000028149	thymocyte nuclear protein 1 - VGNC Symbol VGNC:93974		16.7324	16.6311	16.9626	16.5696	16.0704	15.4548	16.1579	16.0729	16.5796	17.0683	17.2557	16.9087	16.7992	16.796	15.9753		-0.68079	-0.243961		NA	NA	NA	NA
ENSSSCP00000036543	ENSSSCG00000013538	KH-type splicing regulatory protein - VGNC Symbol VGNC:89427		19.0966	19.4719	19.2322	19.3213	18.9641	19.0542	18.7698	18.7249	20.045	20.2078	19.8159	19.2309	19.6138	19.827	19.5647		-0.68085	-0.742403		NA	NA	NA	NA
ENSSSCP00000030930	ENSSSCG00000007503	ribonucleic acid export 1 - VGNC Symbol VGNC:96528		17.2414	17.518	17.2964	17.3373	17.9497	18.0144	17.4587	17.6738	17.8195	18.4424	17.8276	18.1455	18.5285	18.9616	18.2042		-0.685797	-0.681551		NA	NA	NA	NA
ENSSSCP00000010572	ENSSSCG00000009906	serine and arginine rich splicing factor 9 - NCBI gene (formerly Entrezgene) 100154637		14.7368	16.2153	16.4171	14.7394	16.118	16.2346	16.2177	16.5171	17.202	17.1283	17.4508	17.3788	17.0536	16.41	16.9958		-0.687689	-1.73318		NA	NA	NA	NA
ENSSSCP00000025941	ENSSSCG00000021220	creatine kinase B - VGNC Symbol VGNC:86718		17.2905	15.4604	16.3286	16.1486	18.0375	15.6466	16.0228	16.3386	17.746	18.0345	17.4935	16.8638	17.6801	16.4395	17.8389		-0.694175	-1.45095		NA	NA	NA	NA
ENSSSCP00000031629	ENSSSCG00000034854	SEC16 homolog A endoplasmic reticulum export factor - VGNC Symbol VGNC:92671		16.489	17.1745	16.8308	17.1697	16.5539	16.3191	15.7911	16.8799	17.4722	17.9702	17.1429	16.9396	17.4294	17.0662	16.8863		-0.69439	-0.612449		NA	NA	NA	NA
ENSSSCP00000043625	ENSSSCG00000035505	YTH domain containing 1 - VGNC Symbol VGNC:95041		14.5809	14.3369	14.7146	NA	13.6215	15.712	13.4589	14.1132	NA	16.9244	16.3303	14.4765	15.2007	NA	15.0874		-0.695124	-2.08322		NA	NA	NA	NA
CAD2068520	CAD2068520	DP96R CDS [African swine fever virus]		NA	NA	NA	NA	20.0347	20.0946	20.6033	20.8662	NA	NA	NA	21.1584	21.0209	20.9482	21.2541		-0.695709	NA		NA	NA	NA	NA
CAD2068456	CAD2068456	CP530R CDS [African swine fever virus]		NA	NA	15.4698	NA	18.8884	18.3912	19.8185	19.4414	NA	NA	15.89	21.538	19.6804	18.1866	19.9264		-0.698007	-0.420258		NA	NA	NA	NA
ENSSSCP00000038441	ENSSSCG00000032763	pyrroline-5-carboxylate reductase 3 - VGNC Symbol VGNC:98230		18.1691	17.9404	18.2276	18.0522	18.9251	18.5777	17.9175	18.0915	18.3476	18.8182	18.0337	19.0459	19.1577	19.2435	18.8579		-0.698282	-0.302476		NA	NA	NA	NA
CAD2068490	CAD2068490	E146L CDS [African swine fever virus]		NA	NA	15.2051	NA	16.6214	16.0524	17.2765	17.2071	NA	NA	NA	18.3655	17.3013	16.5153	17.7805		-0.701318	NA		NA	NA	NA	NA
ENSSSCP00000007985	ENSSSCG00000007494	cleavage stimulation factor subunit 1 - VGNC Symbol VGNC:96057		17.4801	17.3558	17.5908	17.3049	17.8528	17.8799	17.7656	17.7655	18.5934	18.5272	18.6489	18.4909	18.6404	18.3289	18.6098		-0.701504	-1.15692		NA	NA	NA	NA
ENSSSCP00000044313	ENSSSCG00000035570	descr. not available		19.1129	19.051	18.8879	18.7159	18.9046	18.6051	19.0332	18.5997	20.0704	19.0092	19.6389	20.049	19.538	18.4219	19.9909		-0.71429	-0.630926		NA	NA	NA	NA
ENSSSCP00000060209	ENSSSCG00000032067	of 1 Hsap:adenylate kinase 2 - HGNC:362		14.9625	14.486	15.1856	14.3252	14.6439	14.5049	14.8737	15.1005	NA	14.3376	15.2828	16.0448	15.0081	15.1898	15.7536		-0.718343	-0.0703879		NA	NA	NA	NA
CAD2068486	CAD2068486	E184L CDS [African swine fever virus]		NA	NA	NA	NA	17.3413	17.5816	18.806	17.8792	NA	NA	NA	19.2562	18.9352	17.2017	19.1243		-0.727325	NA		NA	NA	NA	NA
ENSSSCP00000003880	ENSSSCG00000003577	WASP family member 2 - VGNC Symbol VGNC:94893		15.0918	15.6263	15.5167	15.4966	14.7061	15.0532	NA	15.2742	15.8496	16.6707	16.56	15.5902	15.4511	16.1857	NA		-0.731164	-0.92724		NA	NA	NA	NA
ENSSSCP00000071868	ENSSSCG00000035639	telomere repeat binding bouquet formation protein 1 - HGNC:26675		15.1569	15.1104	15.2578	15.0846	15.41	NA	14.9774	14.9958	15.3931	15.4243	16.0975	16.4608	15.4521	NA	15.665		-0.731579	-0.485854		NA	NA	NA	NA
ENSSSCP00000002919	ENSSSCG00000002704	lysyl-tRNA synthetase 1 - VGNC Symbol VGNC:89302		16.9915	16.7923	17.0166	16.5523	17.0981	17.0678	17.2304	17.68	17.605	17.2725	17.3415	18.1683	18.5038	17.0919	18.2522		-0.734978	-0.568161		NA	NA	NA	NA
ENSSSCP00000057981	ENSSSCG00000026034	nucleoporin 153 - VGNC Symbol VGNC:90973		17.9424	17.7273	17.3896	NA	NA	NA	NA	17.2713	NA	NA	NA	18.0071	NA	NA	18.0069		-0.735679	NA		NA	NA	NA	NA
ENSSSCP00000062264	ENSSSCG00000004478	myosin VI - VGNC Symbol VGNC:103137		17.4703	17.3269	17.2541	17.1825	17.883	17.4284	17.1359	17.3719	18.0404	17.7062	18.1549	18.4364	18.1452	17.8842	18.2966		-0.7358	-0.658687		NA	NA	NA	NA
ENSSSCP00000040240	ENSSSCG00000040056	of 2 Hsap:nudix hydrolase 4 - HGNC:8051		NA	15.009	14.7628	NA	NA	NA	15.2721	NA	NA	NA	15.3212	15.8959	NA	NA	16.1211		-0.736398	-0.435326		NA	NA	72116	4.85803
ENSSSCP00000022446	ENSSSCG00000028431	hydroxysteroid 17-beta dehydrogenase 4 - VGNC Symbol VGNC:99760		18.7433	18.31	18.614	18.4608	18.7265	18.6522	18.7757	18.531	18.8936	18.8454	18.8201	19.5072	19.4447	19.2774	19.4042		-0.737006	-0.321015		NA	NA	NA	NA
ENSSSCP00000039871	ENSSSCG00000017198	acyl-CoA oxidase 1 - VGNC Symbol VGNC:85020		16.9131	16.9528	16.965	17.041	17.1297	17.0351	16.5079	16.601	16.8509	16.9243	17.0081	17.3391	17.3279	18.2904	17.313		-0.749199	0.0402138		NA	NA	NA	NA
ENSSSCP00000069599	ENSSSCG00000016275	nucleolin - VGNC Symbol VGNC:96433		15.7519	NA	15.3004	14.9802	17.0451	15.1028	15.0753	15.3964	NA	14.7736	16.0349	16.9503	16.0879	NA	16.1762		-0.749947	-0.0601036		NA	NA	19509	4.29024
ENSSSCP00000025632	ENSSSCG00000003532	leucine zipper protein 1 - VGNC Symbol VGNC:89897		16.3403	16.1724	16.3648	16.3495	16.6874	NA	NA	15.682	17.0139	18.0909	18.2686	16.6989	16.7863	NA	17.3198		-0.75029	-1.48434		NA	NA	NA	NA
ENSSSCP00000036770	ENSSSCG00000009412	lymphocyte cytosolic protein 1 - VGNC Symbol VGNC:89663		15.7951	16.4264	16.3515	16.4406	16.0591	15.7566	16.6499	15.8078	16.405	16.7446	16.2145	17.6837	17.4625	15.5528	16.5765		-0.750535	-0.201313		NA	NA	NA	NA
ENSSSCP00000058159	ENSSSCG00000032010	ribonuclease/angiogenin inhibitor 1 - VGNC Symbol VGNC:100852		18.0047	17.5279	17.9455	17.7002	18.359	17.8337	17.8698	17.9702	18.5027	18.068	18.4399	19.2018	18.671	18.3046	18.8654		-0.752496	-0.542307		NA	NA	NA	NA
CAD2068429	CAD2068429	C475L CDS [African swine fever virus]		NA	NA	NA	NA	17.7913	17.8124	18.2832	17.9686	NA	NA	NA	18.7912	18.97	18.3453	18.7803		-0.757839	NA		NA	NA	NA	NA
ENSSSCP00000027846	ENSSSCG00000016998	nucleophosmin 1 - HGNC:7910		21.3484	20.5052	20.6325	20.8482	21.8148	20.8835	20.1972	21.1044	20.9557	21.8337	21.5835	22.0196	21.669	21.5689	21.7759		-0.758374	-0.624068		NA	NA	NA	NA
ENSSSCP00000056234	ENSSSCG00000038713	cysteine rich protein 2 - HGNC:2361		18.8143	17.9759	18.109	18.4757	19.2121	17.8688	17.1784	18.0718	18.7439	19.2433	19.1178	19.1764	18.6236	18.607	18.9996		-0.768835	-0.691273		NA	NA	NA	NA
ENSSSCP00000043380	ENSSSCG00000004049	acetyl-CoA acetyltransferase 2 - VGNC Symbol VGNC:85005		18.8334	17.4125	17.9593	18.3251	19.2894	18.2707	17.4616	18.2218	18.7751	18.5413	18.7637	19.1254	18.7812	19.1492	19.2698		-0.770572	-0.560793		NA	NA	NA	NA
ENSSSCP00000036620	ENSSSCG00000024972	coiled-coil domain containing 25 - VGNC Symbol VGNC:86288		14.9461	14.9241	NA	15.0767	NA	14.6836	NA	NA	NA	15.0283	16.6266	15.497	NA	NA	15.425		-0.777384	-0.845111		NA	NA	NA	NA
ENSSSCP00000011305	ENSSSCG00000022351	glutathione S-transferase omega 1 - NCBI gene (formerly Entrezgene) 397117		18.9801	18.7954	18.6354	18.7328	19.1807	18.9027	18.6277	18.8069	19.0752	18.9636	19.058	19.9795	19.3768	19.5321	19.7567		-0.781797	-0.246308		NA	NA	NA	NA
ENSSSCP00000032330	ENSSSCG00000000104	DEAD-box helicase 17 - VGNC Symbol VGNC:103229		18.5658	18.788	18.6766	18.767	18.5392	18.9658	18.5969	18.5907	19.6467	19.513	19.3725	19.4007	19.5324	19.3581	19.5375		-0.784028	-0.811334		NA	NA	NA	NA
ENSSSCP00000059957	ENSSSCG00000012811	VHL binding protein 1 - NCBI gene (formerly Entrezgene) 100514622		NA	NA	15.1574	15.0135	NA	15.2578	NA	15.174	NA	15.626	NA	16.3815	NA	NA	15.6195		-0.7846	-0.540511		NA	NA	31889	4.50364
ENSSSCP00000009072	ENSSSCG00000008508	family with sequence similarity 98 member A - VGNC Symbol VGNC:87997		16.5596	16.4946	16.5305	16.3203	16.9036	17.3837	16.5396	16.6005	17.4829	17.5832	17.873	17.6219	17.5414	17.8448	17.563		-0.785902	-1.17013		NA	NA	NA	NA
ENSSSCP00000042175	ENSSSCG00000003168	aldehyde dehydrogenase 16 family member A1 - VGNC Symbol VGNC:96905		16.8823	16.7187	17.1948	16.9479	17.349	17.2213	16.9374	17.0162	17.9882	17.8867	17.526	17.883	17.8157	17.9377	18.0384		-0.787745	-0.864404		NA	NA	NA	NA
ENSSSCP00000039074	ENSSSCG00000006260	lysophospholipase 1 - VGNC Symbol VGNC:98817		NA	16.2939	NA	16.2972	16.2167	NA	17.1042	16.1873	17.3586	NA	17.5683	17.5422	17.8165	16.3472	17.458		-0.788274	-1.1679		NA	NA	NA	NA
ENSSSCP00000047263	ENSSSCG00000033120	PALM2-AKAP2 fusion - NCBI gene (formerly Entrezgene) 100152369		16.4723	17.0641	16.3715	16.7885	16.9127	16.957	16.8951	16.6595	18.0216	18.6292	18.3789	17.298	17.3696	18.2769	17.6358		-0.788996	-1.66913		NA	NA	NA	NA
ENSSSCP00000066156	ENSSSCG00000013065	asparaginase and isoaspartyl peptidase 1 - VGNC Symbol VGNC:85589		19.7098	20.0494	20.0898	19.9785	19.5847	19.6999	19.5629	19.6976	21.0798	20.9491	20.8925	20.4951	20.3942	20.3482	20.4711		-0.79089	-1.01694		NA	NA	NA	NA
ENSSSCP00000049446	ENSSSCG00000004785	signal recognition particle 14 - VGNC Symbol VGNC:93458		NA	NA	16.182	15.6409	16.5374	16.3981	16.1373	16.9231	NA	16.3873	16.8332	17.7477	16.9392	NA	17.1838		-0.791231	-0.698791		NA	NA	NA	NA
ENSSSCP00000003151	ENSSSCG00000002926	tubulin folding cofactor B - VGNC Symbol VGNC:98361		NA	14.9844	15.2377	14.8155	15.7287	15.1419	15.2457	NA	NA	16.0151	15.6479	16.1643	NA	NA	NA		-0.792153	-0.818942		NA	NA	NA	NA
ENSSSCP00000042250	ENSSSCG00000011363	protein kinase cAMP-dependent type II regulatory subunit alpha - VGNC Symbol VGNC:91804		17.5935	17.5069	17.7398	17.541	17.5468	17.5618	17.6034	17.3946	18.4656	18.2593	18.5458	18.3867	18.2057	18.3722	18.3217		-0.794899	-0.828254		NA	NA	NA	NA
ENSSSCP00000024351	ENSSSCG00000020856	protein phosphatase methylesterase 1 - VGNC Symbol VGNC:91713		16.1612	16.5593	15.6857	15.7654	15.9135	15.9527	15.6387	15.0402	16.8832	15.9447	15.6005	16.8345	16.3858	16.2069	16.3018		-0.795979	-0.0999349		NA	NA	NA	NA
ENSSSCP00000071839	ENSSSCG00000044340	early endosome antigen 1 - HGNC:3185		15.6668	15.961	16.173	15.6374	14.6462	14.8756	NA	15.4244	16.1029	15.5084	16.6161	16.198	15.6664	NA	15.5125		-0.810256	-0.216265		NA	NA	NA	NA
ENSSSCP00000001072	ENSSSCG00000001002	pre-mRNA processing factor 4B - VGNC Symbol VGNC:91845		16.1599	16.343	15.0824	16.1964	16.3208	17.1232	16.0218	16.6643	NA	16.8663	18.299	18.0191	17.0657	16.9504	NA		-0.812533	-1.63718		NA	NA	NA	NA
ENSSSCP00000064404	ENSSSCG00000011930	autophagy related 3 - VGNC Symbol VGNC:85621		16.4695	16.047	16.4047	16.4541	17.3044	17.068	15.764	16.4318	17.6932	17.6484	16.9522	16.9113	17.3615	18.3836	17.1767		-0.816262	-1.08747		NA	NA	NA	NA
ENSSSCP00000031641	ENSSSCG00000009770	eukaryotic translation initiation factor 2B subunit alpha - HGNC:3257		15.7182	15.7231	15.8811	15.6483	16.2857	15.9202	15.5418	15.8701	15.4365	15.8164	16.5731	17.0483	16.2602	NA	16.8653		-0.820157	-0.199304		NA	NA	NA	NA
ENSSSCP00000043960	ENSSSCG00000036988	proteasome assembly chaperone 4 - HGNC:21108		16.2932	16.1697	16.5544	NA	17.1422	16.4022	NA	16.7159	NA	NA	17.2546	17.7492	17.3182	NA	17.6648		-0.823953	-0.915472		NA	NA	188110	5.27441
ENSSSCP00000013750	ENSSSCG00000038304	RNA binding motif protein 4B - NCBI gene (formerly Entrezgene) 100144418		17.2688	16.7228	16.801	16.744	17.2831	16.9993	16.7423	16.8669	18.0765	18.1813	18.1235	17.6962	17.8633	17.7233	17.9215		-0.828179	-1.24292		NA	NA	NA	NA
ENSSSCP00000031765	ENSSSCG00000035082	PHD finger protein 5A - VGNC Symbol VGNC:91388		16.8216	16.7829	16.6203	17.102	17.4115	17.2176	15.9921	16.8261	16.8699	18.3253	17.2583	17.3485	17.5727	18.1351	17.7129		-0.830436	-0.652795		NA	NA	NA	NA
ENSSSCP00000066731	ENSSSCG00000014339	catenin alpha 1 - VGNC Symbol VGNC:87063		17.2685	17.0295	17.0943	17.1973	17.2969	17.1069	16.6552	17.0009	17.7293	17.5525	17.7362	17.9662	17.5831	18.1021	17.7369		-0.832131	-0.525248		NA	NA	NA	NA
ENSSSCP00000007978	ENSSSCG00000007487	prefoldin subunit 4 - NCBI gene (formerly Entrezgene) 100144532		15.242	14.9334	14.9425	15.2198	NA	14.9634	NA	15.2052	15.4945	NA	15.3267	16.364	15.4674	NA	15.9198		-0.832748	-0.326202		NA	NA	NA	NA
ENSSSCP00000050680	ENSSSCG00000000502	CCR4-NOT transcription complex subunit 2 - VGNC Symbol VGNC:86834		NA	NA	14.5108	14.8087	14.9045	NA	NA	15.079	NA	15.6228	16.4879	16.4224	15.4231	NA	15.6493		-0.839859	-1.3956		NA	NA	NA	NA
ENSSSCP00000025680	ENSSSCG00000021118	G1 to S phase transition 1 - VGNC Symbol VGNC:88724		16.796	16.5497	16.4284	16.6296	17.1166	16.5747	16.8031	16.7655	16.6062	17.0691	17.5415	17.8738	17.5674	17.4226	17.7664		-0.842558	-0.471332		NA	NA	NA	NA
ENSSSCP00000038765	ENSSSCG00000016923	actin beta like 2 - VGNC Symbol VGNC:85039		19.048	19.1831	18.3809	18.8956	19.6205	20.3817	19.7439	18.7838	20.0933	NA	19.2692	19.9372	20.6688	20.9282	20.3804		-0.846153	-0.804294		NA	NA	NA	NA
ENSSSCP00000041795	ENSSSCG00000001488	glutamate-cysteine ligase catalytic subunit - VGNC Symbol VGNC:88386		16.4399	16.7715	16.5224	16.7965	17.1781	17.1405	16.5979	16.2792	18.2898	17.047	17.6568	17.7363	17.4527	17.5259	17.866		-0.846317	-1.03192		NA	NA	NA	NA
ENSSSCP00000009827	ENSSSCG00000009217	polycystin 2 transient receptor potential cation channel - VGNC Symbol VGNC:91472		16.583	16.7968	16.7017	16.8548	16.5449	16.5208	16.1017	16.4231	18.3071	18.7013	18.1086	17.0043	17.2232	17.536	17.227		-0.849994	-1.63827		NA	NA	NA	NA
ENSSSCP00000059845	ENSSSCG00000010726	BUB3 mitotic checkpoint protein - VGNC Symbol VGNC:97905		17.064	16.96	16.6	16.8628	17.7616	18.006	17.5381	17.0877	18.3353	18.0935	17.7387	18.4942	18.401	18.4417	18.461		-0.851088	-1.18414		NA	NA	NA	NA
ENSSSCP00000046493	ENSSSCG00000000252	keratin 8 - VGNC Symbol VGNC:89596		19.6915	19.5973	19.5598	19.5848	19.0867	18.7538	19.3757	19.1379	20.6311	20.3698	21.2718	20.7453	19.9411	19.258	19.8261		-0.854037	-1.14919		NA	NA	NA	NA
ENSSSCP00000013737	ENSSSCG00000012920	coronin 1B - VGNC Symbol VGNC:86913		16.5077	15.5851	15.9585	15.7608	16.6861	15.7883	14.7157	15.4417	16.183	17.0831	16.9596	16.5466	16.2369	16.813	16.4541		-0.854714	-0.78884		NA	NA	NA	NA
ENSSSCP00000042248	ENSSSCG00000006496	lamin A/C - VGNC Symbol VGNC:98815		19.1415	18.8962	18.9784	18.9858	19.5066	18.7752	18.409	18.9327	19.4201	19.8079	19.5941	19.9827	19.6146	19.6964	19.781		-0.862819	-0.606909		NA	NA	NA	NA
CAD2068438	CAD2068438	B438L CDS [African swine fever virus]		NA	NA	NA	NA	17.7596	17.665	17.7263	17.5193	NA	NA	NA	18.7437	18.9553	17.3838	19.0391		-0.862941	NA		NA	NA	NA	NA
ENSSSCP00000065541	ENSSSCG00000010131	thioredoxin reductase 2 - VGNC Symbol VGNC:94613		16.5571	18.026	17.4581	16.8669	17.3878	17.5011	16.8312	17.4205	16.8689	18.1677	17.6616	18.2653	18.0769	18.4244	17.8518		-0.869439	-0.339029		NA	NA	NA	NA
ENSSSCP00000001634	ENSSSCG00000001505	prefoldin subunit 6 - NCBI gene (formerly Entrezgene) 100152995		14.8957	15.2038	15.6067	15.0893	15.0582	15.3476	NA	14.8752	16.0346	15.5148	15.0162	16.1218	15.994	NA	15.7888		-0.874542	-0.323036		NA	NA	NA	NA
ENSSSCP00000031210	ENSSSCG00000029097	regulator of chromosome condensation 1 - VGNC Symbol VGNC:92175		15.7581	15.66	15.6241	16.2907	16.1352	NA	15.404	15.8072	15.2975	16.0005	16.4479	16.3017	16.8943	16.3503	17.0806		-0.874589	-0.0820578		NA	NA	NA	NA
ENSSSCP00000004860	ENSSSCG00000004505	SMAD family member 2 - VGNC Symbol VGNC:98329		16.4416	16.4997	17.1059	16.776	NA	17.1661	16.4839	16.3533	18.0898	17.2595	17.0035	NA	16.6774	18.3335	17.6343		-0.880653	-0.745114		NA	NA	NA	NA
ENSSSCP00000071394	ENSSSCG00000010995	charged multivesicular body protein 5 - NCBI gene (formerly Entrezgene) 100513035		18.1797	18.5027	18.2504	18.3609	18.7537	18.1241	17.4246	18.1749	19.4289	19.002	19.5521	19.1464	19.0795	18.629	19.1464		-0.881031	-1.00424		NA	NA	NA	NA
CAD2068444	CAD2068444	B646L CDS [African swine fever virus]		NA	11.2518	NA	10.6731	23.5491	23.3185	23.8667	23.6939	NA	11.6984	NA	24.9865	24.742	23.7149	24.5195		-0.88367	-0.735989		NA	NA	NA	NA
ENSSSCP00000036496	ENSSSCG00000031730	proteasome assembly chaperone 2 - HGNC:24929		16.5706	16.6243	16.7498	16.4939	16.9181	16.6817	16.7712	16.8387	17.2665	17.0957	17.4354	18.1436	17.8751	16.7519	17.9806		-0.885348	-0.656262		NA	NA	NA	NA
ENSSSCP00000032027	ENSSSCG00000037429	of 1 Hsap:shroom family member 2 - HGNC:630		16.2636	16.6876	16.4017	16.6328	15.5544	15.5734	14.5218	13.8197	16.6413	16.8202	16.3047	15.7664	15.8187	NA	15.6771		-0.886728	-0.09233		NA	NA	NA	NA
ENSSSCP00000030926	ENSSSCG00000029857	of 2 Hsap:eukaryotic translation initiation factor 2 subunit gamma - HGNC:3267		16.8525	16.3539	16.8648	16.4287	18.0945	17.3535	17.6232	17.5192	16.5602	16.6687	17.2909	19.0531	18.256	18.482	18.352		-0.888141	-0.214945		NA	NA	NA	NA
CAD2068441	CAD2068441	B354L CDS [African swine fever virus]		NA	NA	NA	14.5376	16.4445	17.6229	17.8659	17.1916	NA	NA	NA	18.1996	18.6935	17.7089	18.1253		-0.900611	NA		NA	NA	NA	NA
ENSSSCP00000050956	ENSSSCG00000040642	LIM and SH3 protein 1 - VGNC Symbol VGNC:89646		18.8539	18.0761	18.5131	18.491	18.973	17.7271	17.5399	18.0089	19.0886	19.4505	19.1586	19.0362	18.9821	18.7627	19.1038		-0.908995	-0.749039		NA	NA	NA	NA
ENSSSCP00000036593	ENSSSCG00000010759	glutaredoxin 3 - VGNC Symbol VGNC:88495		18.7857	17.9605	17.4208	18.8428	18.4192	17.1896	17.2069	17.4639	18.0834	17.8419	17.9427	18.0069	18.4291	18.7095	18.7791		-0.911263	0.296441		NA	NA	NA	NA
ENSSSCP00000019593	ENSSSCG00000026446	of 1 Hsap:family with sequence similarity 136 member A - HGNC:25911		16.8883	17.1461	16.714	16.839	17.4809	17.5126	16.7788	16.9834	17.713	18.3225	17.8295	17.9053	17.998	18.8285	17.6772		-0.913343	-1.05813		NA	NA	NA	NA
ENSSSCP00000032905	ENSSSCG00000016157	myosin light chain 1 - VGNC Symbol VGNC:96428		17.8609	17.1176	17.5777	17.1999	17.7239	16.6682	16.9447	17.2201	17.2201	NA	17.8618	18.4075	NA	NA	17.6983		-0.91368	-0.101894		NA	NA	NA	NA
ENSSSCP00000030614	ENSSSCG00000012791	N-alpha-acetyltransferase 10 NatA catalytic subunit - VGNC Symbol VGNC:96746		16.6848	16.3412	16.3367	16.1774	17.2631	16.815	16.066	16.1364	17.0832	17.0313	16.7756	17.4963	17.6303	17.2864	17.5405		-0.91824	-0.578316		NA	NA	NA	NA
ENSSSCP00000050890	ENSSSCG00000011811	LIM domain containing preferred translocation partner in lipoma - HGNC:6679		20.0297	19.8245	19.8841	19.9265	20.0942	19.8979	19.1733	19.4306	20.6522	20.9515	20.6214	20.3951	20.4317	20.9029	20.5475		-0.920301	-0.825478		NA	NA	NA	NA
CAD2068469	CAD2068469	D117L CDS [African swine fever virus]		NA	NA	NA	NA	20.8185	20.451	20.0446	20.0454	NA	NA	NA	22.0858	21.1062	21.1933	20.6781		-0.925972	NA		NA	NA	NA	NA
ENSSSCP00000070881	ENSSSCG00000015963	Obg like ATPase 1 - VGNC Symbol VGNC:96188		17.5658	17.684	18.1612	17.4011	17.8421	17.3482	17.9293	17.9749	18.1572	17.8308	18.7903	18.9873	18.9296	17.8488	19.0363		-0.926894	-0.55641		NA	NA	NA	NA
CAD2068515	CAD2068515	I9R CDS [African swine fever virus]		NA	NA	NA	NA	16.3961	16.7988	17.7835	16.623	NA	NA	NA	18.0176	17.8772	17.5687	17.8545		-0.929164	NA		NA	NA	NA	NA
ENSSSCP00000033059	ENSSSCG00000014170	calpastatin - VGNC Symbol VGNC:99603		18.1571	18.1367	17.992	18.0192	18.236	17.8387	17.6885	17.8332	19.135	19.2821	19.0967	18.7045	18.7841	19.0174	18.8252		-0.933661	-1.09499		NA	NA	NA	NA
ENSSSCP00000002548	ENSSSCG00000002349	acyl-CoA thioesterase 4 - HGNC:19748		18.1197	17.8745	17.6865	17.8286	18.8143	18.641	17.8432	18.109	18.9395	18.9192	18.2547	19.4416	19.1145	19.2255	19.3659		-0.934971	-0.827107		NA	NA	NA	NA
ENSSSCP00000063608	ENSSSCG00000039137	SWI/SNF related matrix associated actin dependent regulator of chromatin subfamily e member 1 - VGNC Symbol VGNC:93235		NA	NA	NA	13.3389	15.8956	15.9217	14.566	15.7489	16.4688	16.3621	NA	NA	16.4686	NA	NA		-0.935521	-3.07658		NA	NA	25211	4.40159
ENSSSCP00000009470	ENSSSCG00000008878	peptidylprolyl isomerase D - VGNC Symbol VGNC:98212		16.4837	16.1835	16.3986	16.3539	16.4748	16.0676	15.965	16.3862	16.4749	16.6174	17.0517	17.645	17.1316	16.7706	17.1162		-0.942463	-0.359736		NA	NA	NA	NA
ENSSSCP00000051984	ENSSSCG00000022760	heteroous nuclear ribonucleoprotein K - NCBI gene (formerly Entrezgene) 100622191		18.9918	18.9861	18.8525	19.015	18.9287	18.7941	19.2304	18.9232	19.8984	19.6903	19.6396	20.0037	19.9658	19.7527	19.9382		-0.945983	-0.781408		NA	NA	NA	NA
ENSSSCP00000014722	ENSSSCG00000013849	tropomyosin 4 - VGNC Symbol VGNC:94339		18.0712	18.0279	17.8937	17.6163	18.1393	17.1995	17.9434	17.6104	18.3613	17.8177	18.7573	19.4289	18.5544	17.7904	18.9128		-0.948466	-0.409796		NA	NA	NA	NA
ENSSSCP00000044246	ENSSSCG00000006395	transgelin 2 - VGNC Symbol VGNC:98875		21.9435	21.462	21.789	21.5497	22.1832	21.4619	21.6512	21.4558	22.3534	22.061	22.3928	22.9894	22.6983	22.0491	22.8312		-0.953939	-0.583023		NA	NA	NA	NA
ENSSSCP00000061840	ENSSSCG00000016756	biliverdin reductase A - VGNC Symbol VGNC:85833		NA	15.4798	16.5125	15.4032	15.554	NA	15.7312	15.7821	NA	NA	15.8457	16.6444	NA	NA	NA		-0.955315	-0.047245		0.996783	-0.00261497	40753	4.61016
ENSSSCP00000058672	ENSSSCG00000013244	protein kinase C and casein kinase substrate in neurons 3 - VGNC Symbol VGNC:91144		16.1702	16.6537	16.3425	16.2599	15.0239	16.1586	16.2843	16.005	17.6657	17.1867	17.3957	17.1825	16.6406	16.8326	16.6472		-0.957761	-1.05943		NA	NA	NA	NA
ENSSSCP00000057921	ENSSSCG00000032467	RAB5C member RAS onco family - VGNC Symbol VGNC:99031		17.6466	17.6164	17.8622	17.6662	18.3047	18.1021	17.7338	17.9921	18.0561	17.7729	18.2776	18.8804	19.1477	18.8481	19.1033		-0.961701	-0.337677		NA	NA	NA	NA
ENSSSCP00000067226	ENSSSCG00000009569	paraspeckle component 1 - VGNC Symbol VGNC:91930		16.2969	14.311	15.7656	15.3073	16.7044	15.1009	14.456	14.7571	15.7064	17.183	16.2436	16.6246	16.039	15.8412	16.3861		-0.968096	-0.957519		NA	NA	NA	NA
ENSSSCP00000042013	ENSSSCG00000016721	drebrin like - VGNC Symbol VGNC:87166		17.0942	17.2247	17.2621	16.9108	17.7215	17.3587	17.0548	17.4057	18.205	18.4927	18.4533	18.426	18.6153	17.8764	18.5067		-0.970925	-1.26072		NA	NA	NA	NA
ENSSSCP00000071507	ENSSSCG00000016330	of 1 Hsap:LRR binding FLII interacting protein 1 - HGNC:6702		16.2458	16.0317	16.1305	16.1615	16.0794	16.1712	15.8352	15.5906	17.3112	17.5412	16.8128	16.6639	16.8612	17.202	16.8332		-0.970955	-1.07937		NA	NA	NA	NA
ENSSSCP00000005265	ENSSSCG00000004894	serpin family B member 5 - VGNC Symbol VGNC:92738		16.266	16.0611	16.3526	15.9602	17.0021	16.3978	16.9328	16.2385	17.3884	16.5482	17.1509	18.0716	17.8824	16.4299	18.1115		-0.981047	-0.869203		NA	NA	NA	NA
ENSSSCP00000072434	ENSSSCG00000003637	MAP7 domain containing 1 - VGNC Symbol VGNC:89993		15.538	16.0571	15.7589	16.0815	15.4135	15.7614	NA	15.7297	16.7536	17.6583	17.411	16.4355	16.6891	16.6334	16.7091		-0.981902	-1.41538		NA	NA	NA	NA
ENSSSCP00000067325	ENSSSCG00000000141	eukaryotic translation initiation factor 3 subunit D - VGNC Symbol VGNC:87616		14.1049	16.62	15.4761	16.6286	17.471	16.4336	16.2	16.9394	16.4954	16.6423	16.9762	18.2051	16.9952	17.4868	18.2935		-0.98416	-0.997232		NA	NA	NA	NA
ENSSSCP00000072504	ENSSSCG00000002446	ataxin 3 - NCBI gene (formerly Entrezgene) 100144422		15.9376	15.287	15.1677	15.1773	15.5823	15.0135	15.5206	14.797	16.0339	16.1614	15.8169	15.9689	16.0636	17.0949	15.7282		-0.985541	-0.611712		NA	NA	NA	NA
ENSSSCP00000020301	ENSSSCG00000024895	golgi associated gamma adaptin ear containing ARF binding protein 1 - VGNC Symbol VGNC:88431		15.3206	15.1242	15.0634	14.9875	15.6234	NA	NA	15.4709	16.876	NA	16.7848	15.7325	NA	NA	17.3351		-0.986637	-1.70651		NA	NA	NA	NA
ENSSSCP00000060654	ENSSSCG00000009460	DIS3 homolog exosome endoribonuclease and 3-5 exoribonuclease - VGNC Symbol VGNC:87315		15.8783	15.7828	15.7106	15.5997	16.0427	15.9741	15.7221	16.0011	16.4854	16.078	16.4694	16.9872	16.7039	17.1547	16.8528		-0.989633	-0.601427		NA	NA	NA	NA
ENSSSCP00000061289	ENSSSCG00000021042	proteasome assembly chaperone 1 - NCBI gene (formerly Entrezgene) 100625573		16.4338	16.1159	16.7645	16.336	16.9256	17.0106	16.9253	16.5491	17.9946	17.7482	16.9542	17.8799	17.7946	17.5638	18.14		-0.991933	-1.15311		NA	NA	NA	NA
ENSSSCP00000000848	ENSSSCG00000000798	twinfilin actin binding protein 1 - VGNC Symbol VGNC:94595		18.0284	17.4356	17.8702	17.8958	18.2651	17.7877	18.1583	17.8113	18.5312	18.3509	18.4932	19.0687	19.0197	18.8022	19.111		-0.994814	-0.650933		NA	NA	NA	NA
ENSSSCP00000032611	ENSSSCG00000032092	DEAD-box helicase 5 - VGNC Symbol VGNC:87226		18.8369	19.0517	18.7764	18.9535	19.0027	19.4707	19.1654	19.2144	20.1365	20.0867	20.2131	20.2878	20.2423	20.093	20.2228		-0.998186	-1.24079		NA	NA	NA	NA
ENSSSCP00000060840	ENSSSCG00000003189	protein arginine methyltransferase 1 - VGNC Symbol VGNC:91820		15.1961	15.2817	15.9319	14.8517	NA	14.5913	NA	15.9087	NA	NA	15.5421	16.2514	NA	NA	NA		-1.00138	-0.226744		0.490138	-0.740913	32351	4.50989
ENSSSCP00000066578	ENSSSCG00000003798	SERPINE1 mRNA binding protein 1 - VGNC Symbol VGNC:92727		18.4248	18.9445	18.4986	18.6187	19.0829	18.9752	18.1607	19.0144	19.0628	20.4799	20.0624	19.5666	19.7155	20.2899	19.6897		-1.00709	-1.24671		NA	NA	NA	NA
ENSSSCP00000055660	ENSSSCG00000000580	RecQ like helicase - VGNC Symbol VGNC:92195		14.4105	14.7814	14.6457	14.4924	14.1419	NA	14.7966	14.5846	NA	NA	14.851	15.5231	NA	NA	NA		-1.01536	-0.268534		0.629299	-0.157481	9973.1	3.99883
ENSSSCP00000067114	ENSSSCG00000030260	profilin 2 - VGNC Symbol VGNC:91339		20.1249	20.0313	20.0433	20.0823	20.4399	20.6392	20.5642	20.2228	21.4179	21.2977	20.9649	21.1088	21.6281	21.7155	21.4763		-1.01564	-1.15638		NA	NA	NA	NA
ENSSSCP00000060028	ENSSSCG00000031782	ADP ribosylation factor like GTPase 3 - NCBI gene (formerly Entrezgene) 595114		16.6821	16.3562	16.6938	16.4063	17.2041	16.5085	15.4256	16.4397	17.4879	17.1501	17.3846	17.6408	17.5781	17.0456	17.4271		-1.02844	-0.80626		NA	NA	NA	NA
ENSSSCP00000000971	ENSSSCG00000000908	ubiquitin conjugating enzyme E2 N like (gene/pseudogene) - HGNC:31710		15.137	14.8238	15.0497	14.821	15.3007	15.1092	15.3615	NA	15.6117	NA	16.1069	16.9446	15.8938	NA	16.0362		-1.03439	-0.901462		NA	NA	NA	NA
ENSSSCP00000038262	ENSSSCG00000034012	caspase 3 - NCBI gene (formerly Entrezgene) 397244		17.2729	17.0498	17.1889	17.1508	17.4721	17.1928	16.6083	16.8114	17.8112	17.8166	17.6626	18.0534	18.1116	18.0707	17.998		-1.03729	-0.597858		NA	NA	NA	NA
ENSSSCP00000031883	ENSSSCG00000012974	cofilin 1 - NCBI gene (formerly Entrezgene) 445532		23.4145	23.4544	23.5678	23.5852	23.779	23.8227	23.4668	23.6181	24.5118	24.6943	24.462	24.3834	24.7978	24.865	24.8067		-1.04161	-1.05055		NA	NA	NA	NA
ENSSSCP00000046635	ENSSSCG00000037597	cyclin dependent kinase 2 - NCBI gene (formerly Entrezgene) 100154715		17.3485	17.238	17.397	17.1733	17.7797	17.5359	17.1427	17.2652	17.7837	18.0284	17.8587	18.2617	18.2169	19.0714	18.3662		-1.04818	-0.601069		NA	NA	NA	NA
ENSSSCP00000072921	ENSSSCG00000002868	peptidase D - VGNC Symbol VGNC:91313		16.094	15.8462	16.1621	16.3664	16.609	15.8105	16.8282	16.0203	16.3638	15.7299	16.1311	17.6292	16.9048	NA	17.567		-1.04999	0.0422428		NA	NA	NA	NA
ENSSSCP00000058309	ENSSSCG00000021418	lanosterol synthase - VGNC Symbol VGNC:96406		16.137	16.3636	16.0915	16.0697	16.7199	16.4788	16.4765	16.4464	17.3846	17.2901	17.4625	17.6408	17.416	17.5239	17.7811		-1.06007	-1.21367		NA	NA	NA	NA
CAD2068500	CAD2068500	I243L CDS [African swine fever virus]		NA	NA	NA	NA	16.4413	17.3219	17.0348	16.8445	NA	NA	NA	17.9369	18.0203	18.0013	17.9302		-1.06153	NA		NA	NA	NA	NA
ENSSSCP00000001699	ENSSSCG00000001564	serine and arginine rich splicing factor 3 - VGNC Symbol VGNC:93475		17.0073	16.7211	16.9123	16.6572	17.4642	17.1695	17.9779	17.2017	18.0362	17.2651	18.2536	19.2835	18.6664	17.3997	18.7216		-1.06451	-1.02717		NA	NA	NA	NA
ENSSSCP00000054500	ENSSSCG00000003691	descr. not available		17.5809	16.6789	17.2503	17.0481	17.9365	17.3124	17.4675	16.9452	17.8049	17.6417	17.8733	18.8856	18.5341	17.7769	18.7241		-1.06479	-0.633746		NA	NA	NA	NA
ENSSSCP00000054427	ENSSSCG00000000104	DEAD-box helicase 17 - VGNC Symbol VGNC:103229		18.1084	18.4543	18.2312	18.306	18.1936	18.4122	17.9671	17.9016	19.3288	19.4072	19.3725	19.0628	19.1562	19.2859	19.2482		-1.06964	-1.0945		NA	NA	NA	NA
ENSSSCP00000049432	ENSSSCG00000039460	ribosomal protein L28 - VGNC Symbol VGNC:98604		20.2985	20.8407	20.0274	20.616	20.5594	21.0763	20.4625	20.6915	21.4349	21.5471	21.3666	20.99	21.7302	22.1916	22.1578		-1.06999	-1.00386		NA	NA	NA	NA
ENSSSCP00000030432	ENSSSCG00000010437	3-phosphoadenosine 5-phosphosulfate synthase 2 - VGNC Symbol VGNC:91173		16.5072	16.5686	16.4398	16.8434	16.26	16.4771	16.249	16.0423	17.6443	16.8705	17.575	18.1832	17.3413	16.7268	17.0797		-1.07564	-0.773546		NA	NA	NA	NA
ENSSSCP00000064066	ENSSSCG00000003491	aldo-keto reductase family 7 member A2 - NCBI gene (formerly Entrezgene) 100511331		16.3265	16.1305	16.2217	15.6792	16.8595	16.6092	15.9379	16.2049	16.5192	15.9367	16.9131	18.0424	17.5387	16.3445	17.998		-1.078	-0.366857		NA	NA	NA	NA
ENSSSCP00000033480	ENSSSCG00000010081	mitogen-activated protein kinase 1 - VGNC Symbol VGNC:89996		17.2885	16.8942	16.793	16.7337	17.8618	17.5828	17.0238	16.8463	18.1927	17.6572	17.4947	18.4804	18.488	18.1059	18.5684		-1.082	-0.85421		NA	NA	NA	NA
ENSSSCP00000054904	ENSSSCG00000038493	prefoldin subunit 1 - VGNC Symbol VGNC:91332		14.9912	15.5788	15.7933	15.1466	15.4247	16.0614	15.6706	15.5757	16.6614	16.8199	16.1321	16.8331	17.0547	16.5286	16.6572		-1.08529	-1.16032		NA	NA	NA	NA
ENSSSCP00000063105	ENSSSCG00000005041	fermitin family member 2 - VGNC Symbol VGNC:88088		16.2939	16.1366	16.2541	16.1918	16.5768	16.0197	15.3142	15.8919	16.6655	16.338	17.2201	17.4713	16.6604	NA	16.9772		-1.08566	-0.522107		NA	NA	NA	NA
CAD2068341	CAD2068341	L60L CDS [African swine fever virus]		NA	NA	NA	NA	16.7832	NA	NA	NA	NA	NA	NA	17.9112	NA	17.8331	NA		-1.08899	NA		NA	NA	NA	NA
ENSSSCP00000038653	ENSSSCG00000035690	splicing factor proline and glutamine rich - VGNC Symbol VGNC:98314		17.8274	16.9617	17.5254	17.4604	18.6367	17.5361	17.2396	17.6576	18.3381	18.4798	18.5833	19.3016	18.6522	18.5944	18.8818		-1.08999	-1.02333		NA	NA	NA	NA
ENSSSCP00000049772	ENSSSCG00000016711	chromobox 3 - HGNC:1553		17.5071	17.5772	17.6388	17.683	18.2522	18.3487	18.1352	18.2739	18.2403	18.7847	18.9079	19.2209	19.3603	19.4791	19.3739		-1.10605	-1.04277		NA	NA	NA	NA
ENSSSCP00000062445	ENSSSCG00000011538	LIM and cysteine rich domains 1 - VGNC Symbol VGNC:89756		NA	NA	NA	14.7563	14.7804	NA	NA	NA	15.5255	16.2389	16.0187	15.9302	15.9297	NA	15.804		-1.10755	-1.17138		NA	NA	NA	NA
ENSSSCP00000013730	ENSSSCG00000012913	protein phosphatase 1 catalytic subunit alpha - VGNC Symbol VGNC:91715		17.5307	16.4759	16.9565	16.7721	17.5737	17.1294	16.7726	17.0271	17.886	17.398	17.5886	18.6165	18.1118	18.1664	18.0418		-1.10843	-0.690383		NA	NA	NA	NA
ENSSSCP00000018637	ENSSSCG00000017584	protein phosphatase 1 regulatory subunit 9B - VGNC Symbol VGNC:91744		14.4555	14.3476	NA	NA	15.3025	14.3203	14.3622	NA	15.088	NA	NA	16.4784	15.4916	15.6251	15.4919		-1.11007	-0.686465		NA	NA	NA	NA
ENSSSCP00000003949	ENSSSCG00000003644	four and a half LIM domains 3 - VGNC Symbol VGNC:88129		15.8309	NA	16.0016	16.1656	15.8968	13.6235	NA	15.4251	15.156	NA	16.2953	16.0979	NA	NA	NA		-1.1161	0.273706		NA	NA	23472	4.37055
ENSSSCP00000058908	ENSSSCG00000015710	actin related protein 3 - NCBI gene (formerly Entrezgene) 396738		16.1568	15.575	15.7605	15.9425	16.3693	15.5275	16.3134	15.2884	17.3119	16.3889	16.6628	17.3691	17.2108	16.0956	17.2919		-1.1172	-0.929111		NA	NA	NA	NA
ENSSSCP00000045465	ENSSSCG00000009876	DEAD-box helicase 54 - VGNC Symbol VGNC:87230		14.4565	14.5965	15.1228	14.369	14.1415	NA	14.5851	14.8052	NA	15.3053	16.4177	16.0207	NA	15.7864	15.0778		-1.1177	-1.22531		NA	NA	NA	NA
ENSSSCP00000009648	ENSSSCG00000009043	ATP binding cassette subfamily E member 1 - VGNC Symbol VGNC:84965		16.1949	15.1679	16.0426	14.9546	16.2518	15.1876	15.5523	15.587	16.7488	16.405	16.5829	17.7381	16.0236	NA	16.5295		-1.11903	-0.988931		NA	NA	NA	NA
ENSSSCP00000063801	ENSSSCG00000016737	peptidylprolyl isomerase A - NCBI gene (formerly Entrezgene) 397637		21.2652	20.0739	20.5348	20.9636	21.4227	20.9321	21.255	21.0328	21.8355	21.6819	21.1678	21.8508	22.1792	22.454	22.6443		-1.12143	-0.852339		NA	NA	NA	NA
ENSSSCP00000045820	ENSSSCG00000013878	6-phosphogluconolactonase - VGNC Symbol VGNC:91352		16.7087	16.2995	16.5945	16.3092	17.2173	17.0928	16.4631	16.341	18.0358	18.0222	17.3641	17.6679	18.1164	17.9197	17.9175		-1.12685	-1.32937		NA	NA	NA	NA
ENSSSCP00000022294	ENSSSCG00000024027	platelet activating factor acetylhydrolase 1b catalytic subunit 2 - VGNC Symbol VGNC:91151		16.5673	15.9429	16.5419	16.4194	16.8198	15.8844	16.1324	16.1777	16.5486	16.1126	16.8955	17.6522	17.0157	NA	17.4839		-1.1304	-0.151035		NA	NA	NA	NA
ENSSSCP00000051115	ENSSSCG00000040344	testin LIM domain protein - VGNC Symbol VGNC:93884		18.6326	18.5269	18.3902	18.5057	19.149	18.9099	18.3288	18.4435	19.9117	20.0591	19.6196	19.5346	19.8622	20.083	19.8739		-1.13063	-1.34963		NA	NA	NA	NA
ENSSSCP00000034874	ENSSSCG00000003617	taxilin alpha - VGNC Symbol VGNC:94600		14.5909	14.9816	14.9146	14.9091	14.9763	15.3586	14.6818	14.7531	16.3834	16.5424	15.8118	16.3823	16.0105	16.0843	15.8272		-1.13363	-1.39679		NA	NA	NA	NA
ENSSSCP00000062442	ENSSSCG00000008019	Jupiter microtubule associated homolog 2 - NCBI gene (formerly Entrezgene) 474165		16.8195	16.8521	17.2329	16.8762	17.3958	17.0296	16.5187	16.7382	18.0031	17.4537	17.6947	17.6514	18.3184	NA	18.205		-1.13767	-0.772		NA	NA	NA	NA
ENSSSCP00000011767	ENSSSCG00000011033	vimentin - VGNC Symbol VGNC:95565		21.0525	21.0251	20.9993	21.0087	21.5729	21.0143	21.2157	20.9484	22.0709	21.6102	22.0856	22.6756	22.3735	21.9154	22.339		-1.13803	-0.900808		NA	NA	NA	NA
ENSSSCP00000012574	ENSSSCG00000011803	eukaryotic translation initiation factor 4A2 - VGNC Symbol VGNC:87624		NA	NA	NA	NA	13.5519	NA	NA	NA	NA	NA	NA	15.7424	13.6379	NA	NA		-1.13819	NA		NA	NA	NA	NA
ENSSSCP00000000958	ENSSSCG00000000895	small nuclear ribonucleoprotein polypeptide F - NCBI gene (formerly Entrezgene) 100155855		NA	NA	NA	NA	NA	NA	16.7621	NA	NA	NA	16.3169	18.4589	17.5153	NA	17.7305		-1.13942	NA		NA	NA	NA	NA
ENSSSCP00000058257	ENSSSCG00000004969	kinesin family member 23 - VGNC Symbol VGNC:103113		15.6886	15.5942	15.4853	15.486	15.6907	14.9312	15.1294	15.4129	16.7928	16.3358	15.3216	16.5162	16.476	16.424	16.3066		-1.13963	-0.586543		NA	NA	NA	NA
ENSSSCP00000037561	ENSSSCG00000016185	actin related protein 2/3 complex subunit 2 - VGNC Symbol VGNC:96420		14.5471	14.3182	NA	NA	14.5486	NA	NA	14.3855	14.7351	NA	14.9889	17.1426	14.7413	NA	14.941		-1.14127	-0.429308		NA	NA	NA	NA
ENSSSCP00000010555	ENSSSCG00000009888	endoplasmic reticulum protein 29 - VGNC Symbol VGNC:87782		NA	NA	NA	NA	14.6418	NA	NA	NA	NA	14.587	14.6734	16.4235	15.4715	NA	15.4769		-1.14881	NA		NA	NA	NA	NA
ENSSSCP00000011180	ENSSSCG00000010493	PDZ and LIM domain 1 - VGNC Symbol VGNC:91281		17.6992	17.3113	17.0262	17.2169	18.633	17.894	17.0066	17.4651	18.546	17.7196	18.2499	19.5323	19.1531	17.98	19.0928		-1.18987	-0.858443		NA	NA	288950	5.46082
ENSSSCP00000010810	ENSSSCG00000038308	RAN binding protein 1 - VGNC Symbol VGNC:92076		18.3301	17.8691	18.008	17.8905	19.1576	18.6663	17.6815	17.8171	18.9417	19.1026	18.4601	19.3073	19.4125	19.924	19.4659		-1.19684	-0.810375		NA	NA	NA	NA
ENSSSCP00000064926	ENSSSCG00000022081	pleckstrin homology like domain family B member 2 - VGNC Symbol VGNC:91399		16.3011	17.0173	16.9942	16.8477	16.438	15.7623	15.5735	16.4055	17.8616	18.578	18.157	17.0716	16.7473	17.6004	17.5598		-1.19994	-1.40879		NA	NA	NA	NA
ENSSSCP00000041307	ENSSSCG00000030642	proliferating cell nuclear antigen - NCBI gene (formerly Entrezgene) 692192		15.5104	14.8752	15.6159	14.8176	16.8774	16.2543	17.0829	16.5936	16.6705	16.5684	16.1086	18.0009	18.0076	17.4172	18.2076		-1.20629	-1.24441		NA	NA	NA	NA
ENSSSCP00000063893	ENSSSCG00000025751	malate dehydrogenase 1 - NCBI gene (formerly Entrezgene) 396894		16.6291	16.2585	16.445	16.5384	16.8595	16.2998	15.3942	15.8494	17.3932	17.2132	16.9506	17.6148	17.3644	16.8073	17.4451		-1.20716	-0.71791		NA	NA	NA	NA
ENSSSCP00000024567	ENSSSCG00000007586	fascin actin-bundling protein 1 - VGNC Symbol VGNC:88248		18.3936	18.1878	18.5317	18.109	19.2516	18.5953	18.478	18.4959	18.8945	19.063	18.953	20.2135	19.9851	19.3198	20.1596		-1.21427	-0.664674		NA	NA	NA	NA
ENSSSCP00000070620	ENSSSCG00000030415	dipeptidyl peptidase 3 - VGNC Symbol VGNC:87420		17.5527	15.8702	16.904	17.0035	17.6722	15.118	18.0127	17.6079	18.4981	18.2962	18.5219	18.7928	18.4658	17.7091	18.3542		-1.22776	-1.60617		NA	NA	NA	NA
ENSSSCP00000064221	ENSSSCG00000003867	thioredoxin domain containing 12 - VGNC Symbol VGNC:94604		16.4975	NA	15.7214	15.3149	17.0119	15.8229	15.5975	16.3408	17.875	17.3112	18.2595	17.7686	16.9795	NA	17.5178		-1.22865	-1.97065		NA	NA	NA	NA
ENSSSCP00000068666	ENSSSCG00000005287	phosphoserine aminotransferase 1 - VGNC Symbol VGNC:91893		16.7525	16.5469	16.7192	16.6176	16.8133	16.2793	15.9242	16.45	17.0922	17.6005	17.7787	17.9839	17.4402	17.4092	17.5525		-1.22977	-0.831434		NA	NA	NA	NA
ENSSSCP00000019782	ENSSSCG00000026617	eukaryotic translation initiation factor 2 subunit beta - VGNC Symbol VGNC:96265		15.4523	15.0295	15.159	15.1307	15.9583	15.0792	13.9993	14.6496	14.4492	14.8592	15.2022	16.808	15.2208	NA	16.4313		-1.23173	0.356032		NA	NA	NA	NA
ENSSSCP00000020345	ENSSSCG00000022864	eukaryotic translation initiation factor 6 - VGNC Symbol VGNC:97974		16.1492	15.2552	NA	14.993	15.322	NA	16.2453	15.3693	NA	NA	15.999	17.3076	NA	NA	16.4482		-1.23239	-0.533191		NA	NA	27494	4.43924
ENSSSCP00000066201	ENSSSCG00000028167	SRA stem-loop interacting RNA binding protein - VGNC Symbol VGNC:93203		16.6109	17.156	16.6844	16.6582	17.6581	16.6963	16.4436	16.9569	17.812	17.8907	17.5605	17.9492	17.9941	18.7902	17.9534		-1.23305	-0.977009		NA	NA	NA	NA
ENSSSCP00000045811	ENSSSCG00000032806	NudC domain containing 2 - VGNC Symbol VGNC:90950		16.565	16.2035	16.2667	16.4362	16.8368	16.759	16.7036	16.3313	17.7435	17.1965	17.0722	17.7348	17.8168	NA	18.1278		-1.23544	-0.969595		NA	NA	NA	NA
ENSSSCP00000000571	ENSSSCG00000000541	fatty acyl-CoA reductase 2 - VGNC Symbol VGNC:88011		18.1186	17.7651	17.692	18.1277	19.4247	18.6815	18.066	17.6364	19.6682	19.2964	17.528	19.5337	19.8294	19.6202	19.814		-1.24719	-0.905028		NA	NA	NA	NA
CAD2068489	CAD2068489	E301R CDS [African swine fever virus]		NA	NA	NA	NA	16.1505	16.4019	16.8624	16.5134	NA	NA	NA	18.0216	17.9442	17.3199	17.6342		-1.24792	NA		NA	NA	NA	NA
ENSSSCP00000000954	ENSSSCG00000000891	leukotriene A4 hydrolase - VGNC Symbol VGNC:89882		17.1493	16.985	17.0178	16.8534	17.7923	17.0427	17.0609	16.9527	18.4244	17.7899	17.969	18.9743	17.4083	NA	19.0121		-1.25274	-1.05969		NA	NA	NA	NA
ENSSSCP00000013238	ENSSSCG00000012440	phosphoglycerate kinase 1 - NCBI gene (formerly Entrezgene) 407608		15.7698	15.1853	15.7802	15.5943	16.5317	14.7524	15.6075	15.3904	16.0068	NA	16.1775	17.2375	16.6589	NA	16.6046		-1.26317	-0.509796		NA	NA	NA	NA
ENSSSCP00000010275	ENSSSCG00000009625	PDZ and LIM domain 2 - VGNC Symbol VGNC:91282		17.7554	18.2476	18.0785	18.2769	18.0818	17.2884	16.0517	17.7675	18.2759	19.0721	19.2921	18.3147	18.2274	18.9041	18.8306		-1.27186	-0.79041		NA	NA	NA	NA
ENSSSCP00000066232	ENSSSCG00000009967	phosphatidylinositol transfer protein beta - HGNC:9002		15.2356	NA	14.5057	14.8608	16.0785	15.4837	14.8766	14.5519	15.8539	15.8442	NA	NA	16.4672	16.6392	16.454		-1.27244	-0.981643		NA	NA	29371	4.46792
ENSSSCP00000007012	ENSSSCG00000006578	S100 calcium binding protein A4 - VGNC Symbol VGNC:92543		17.269	17.1423	17.1628	17.0387	17.5327	16.6565	16.7296	16.9583	17.7255	17.5172	18.2328	19.0535	18.2576	17.0437	18.6132		-1.27269	-0.671955		NA	NA	NA	NA
CAD2068506	CAD2068506	DP238L CDS [African swine fever virus]		NA	NA	NA	NA	14.2479	NA	NA	14.4957	NA	NA	NA	15.6546	NA	NA	NA		-1.28278	NA		NA	NA	6987.6	3.84433
ENSSSCP00000067547	ENSSSCG00000009755	acetoacetyl-CoA synthetase - VGNC Symbol VGNC:84937		NA	NA	NA	NA	NA	15.3542	NA	15.8573	NA	NA	NA	17.5042	NA	NA	16.2791		-1.28594	NA		NA	NA	NA	NA
ENSSSCP00000017727	ENSSSCG00000016737	peptidylprolyl isomerase A - NCBI gene (formerly Entrezgene) 397637		21.3087	20.7277	21.0286	20.9174	22.0655	21.5003	21.2784	21.0927	22.3583	22.0797	21.9487	22.8608	22.6724	22.7044	22.8438		-1.28614	-1.1333		NA	NA	NA	NA
ENSSSCP00000038227	ENSSSCG00000038989	CRK proto-onco adaptor protein - NCBI gene (formerly Entrezgene) 100192444		18.204	17.5298	17.7798	17.7745	18.0112	17.613	17.5256	17.2674	18.3054	17.8453	17.8023	19.2629	NA	NA	18.528		-1.29114	-0.16232		NA	NA	NA	NA
ENSSSCP00000055993	ENSSSCG00000009407	esterase D - VGNC Symbol VGNC:87788		15.7693	14.7562	14.9923	14.9	16.9496	NA	14.0126	14.8844	15.3018	15.7546	15.3469	17.2445	15.9682	16.0781	17.049		-1.30277	-0.363335		NA	NA	NA	NA
ENSSSCP00000061983	ENSSSCG00000000406	prostaglandin E synthase 3 - VGNC Symbol VGNC:91952		17.1755	16.9645	16.7576	NA	17.789	17.1593	17.1304	16.8921	17.4741	18.602	18.4568	18.4739	18.7426	18.8338	18.1381		-1.3044	-1.21175		NA	NA	NA	NA
ENSSSCP00000010450	ENSSSCG00000009788	density regulated re-initiation and release factor - VGNC Symbol VGNC:97963		13.7992	15.0632	14.4316	13.9524	14.3636	NA	14.6643	NA	NA	15.5182	15.6189	16.7114	NA	NA	14.9302		-1.30687	-1.25696		NA	NA	NA	NA
ENSSSCP00000059126	ENSSSCG00000025108	glucose-6-phosphate dehydrogenase - VGNC Symbol VGNC:88292		19.2322	19.3689	19.3288	19.2685	19.6993	19.543	19.2643	19.4823	20.3429	20.4932	20.5255	20.7896	20.7004	20.8991	20.829		-1.30732	-1.15424		NA	NA	NA	NA
ENSSSCP00000066845	ENSSSCG00000002006	proteasome activator subunit 1 - NCBI gene (formerly Entrezgene) 397572		16.6083	16.7903	16.3074	16.6741	16.7225	16.7415	16.734	17.022	18.13	17.3973	17.5477	18.1942	18.1034	18.0932	18.0992		-1.31748	-1.09663		NA	NA	NA	NA
ENSSSCP00000063565	ENSSSCG00000008638	tyrosine 3-monooxygenase/tryptophan 5-monooxygenase activation protein theta - VGNC Symbol VGNC:95046		20.6929	20.6602	20.6262	20.7732	21.6319	21.5343	20.7253	20.8021	22.0671	22.5994	21.8417	21.9404	22.4207	23.2326	22.4438		-1.33605	-1.48126		NA	NA	NA	NA
CAD2068445	CAD2068445	B125R CDS [African swine fever virus]		NA	NA	NA	NA	19.2008	18.9209	19.0408	19.9956	NA	NA	NA	20.6139	20.5536	20.763	20.5938		-1.3415	NA		NA	NA	NA	NA
CAD2068473	CAD2068473	S273R CDS [African swine fever virus]		NA	12.3938	12.4575	12.7682	17.8074	17.6386	17.7752	18.1394	NA	NA	NA	19.55	19.4315	18.652	19.1227		-1.34885	NA		NA	NA	NA	NA
ENSSSCP00000015288	ENSSSCG00000014371	NADH:ubiquinone oxidoreductase subunit A2 - VGNC Symbol VGNC:100312		17.3658	17.1121	17.2846	17.3137	17.9706	18.1156	17.3199	17.2636	18.7346	19.0414	17.937	18.4672	19.1725	19.3645	19.0685		-1.35076	-1.30196		NA	NA	NA	NA
ENSSSCP00000061246	ENSSSCG00000011552	actin related protein 2/3 complex subunit 4 - NCBI gene (formerly Entrezgene) 100155875		18.1441	17.3667	18.0751	17.8017	18.6594	18.1832	18.1071	17.896	18.8868	19.134	18.5231	19.7822	19.4955	19.7845	19.1984		-1.3537	-1.00105		NA	NA	NA	NA
ENSSSCP00000039610	ENSSSCG00000014794	nucleoporin 98 and 96 - VGNC Symbol VGNC:90988		15.4284	15.4269	15.5837	15.8634	16.4178	15.7269	NA	15.1938	15.3036	NA	15.6837	16.683	NA	NA	17.5998		-1.3619	0.081931		NA	NA	NA	NA
ENSSSCP00000010705	ENSSSCG00000010035	tyrosine 3-monooxygenase/tryptophan 5-monooxygenase activation protein eta - VGNC Symbol VGNC:95045		17.4556	17.096	17.6406	17.3951	18.2382	17.6609	17.0215	17.3484	18.2099	18.3123	18.0528	19.0061	18.9905	18.8828	18.8692		-1.36991	-0.794853		NA	NA	NA	NA
ENSSSCP00000038819	ENSSSCG00000000510	transmembrane protein 19 - VGNC Symbol VGNC:94124		16.2472	16.2277	16.5779	16.394	17.1402	16.9617	16.9867	16.7667	17.306	17.6733	16.9946	18.2824	18.2177	18.6185	18.2828		-1.38653	-0.96292		NA	NA	NA	NA
ENSSSCP00000040087	ENSSSCG00000000252	keratin 8 - VGNC Symbol VGNC:89596		17.691	16.5316	17.1908	18.314	16.9945	NA	16.4149	16.2943	NA	NA	17.4718	17.9693	17.9296	18.0335	17.9101		-1.39271	-0.0399317		NA	NA	NA	NA
ENSSSCP00000074259	ENSSSCG00000000843	thioredoxin reductase 1 - NCBI gene (formerly Entrezgene) 396681		15.7612	16.0599	15.4938	15.7092	15.7972	15.5007	15.8646	15.5678	16.7449	16.9369	16.8157	16.5221	17.5998	16.6472	17.5352		-1.39347	-1.07647		NA	NA	NA	NA
ENSSSCP00000073300	ENSSSCG00000022301	eukaryotic translation initiation factor 4E binding protein 1 - VGNC Symbol VGNC:96268		17.4997	17.7623	17.5873	17.9113	16.7771	NA	15.8195	NA	16.6598	16.483	17.9327	NA	NA	NA	17.713		-1.41467	0.664965		NA	NA	272450	5.43529
ENSSSCP00000047291	ENSSSCG00000022343	enolase 1 - VGNC Symbol VGNC:87701		18.6112	18.5357	18.7633	18.6681	19.6663	19.1748	18.6775	18.9001	19.321	19.7425	19.6698	20.447	20.3827	20.6849	20.5703		-1.41658	-0.933182		NA	NA	NA	NA
ENSSSCP00000048741	ENSSSCG00000006062	tyrosine 3-monooxygenase/tryptophan 5-monooxygenase activation protein zeta - VGNC Symbol VGNC:95047		18.7124	18.3538	18.7646	18.525	19.5573	18.9869	18.7622	18.8516	19.7507	20.1947	19.483	20.2388	20.4264	20.7561	20.412		-1.41883	-1.22053		NA	NA	NA	NA
ENSSSCP00000057284	ENSSSCG00000015938	small RNA binding exonuclease protection factor La - VGNC Symbol VGNC:96599		17.0242	16.8499	16.8503	16.7596	17.8614	17.6458	16.8888	17.2582	18.2139	18.1517	18.0385	18.9652	18.7135	18.793	18.8647		-1.42056	-1.26373		NA	NA	NA	NA
ENSSSCP00000061098	ENSSSCG00000031117	dihydrofolate reductase - NCBI gene (formerly Entrezgene) 100525912		15.6242	14.9388	14.6663	15.6217	16.6832	15.6419	14.2127	14.8556	16.3795	16.3942	15.5252	16.3826	16.4715	17.8463	16.4123		-1.42981	-0.886884		NA	NA	NA	NA
ENSSSCP00000041035	ENSSSCG00000034905	mevalonate diphosphate decarboxylase - VGNC Symbol VGNC:90489		16.167	15.9563	16.3483	15.8937	17.0448	16.6733	16.4408	16.0511	17.8673	17.7169	17.1453	17.7553	18.1588	18.2103	17.8957		-1.45251	-1.48519		NA	NA	NA	NA
ENSSSCP00000045092	ENSSSCG00000010314	adaptor related protein complex 3 subunit mu 1 - VGNC Symbol VGNC:85390		NA	NA	15.7851	NA	15.9407	16.0864	16.0584	15.5402	NA	NA	16.0312	NA	NA	NA	17.3764		-1.47001	-0.246111		NA	NA	9577.3	3.98124
ENSSSCP00000044284	ENSSSCG00000017448	keratin 14 - HGNC:6416		16.6436	16.2333	15.6259	14.8788	15.6397	14.5061	17.9061	16.2706	18.1395	17.616	19.1093	18.3039	17.5178	16.5885	17.8157		-1.47582	-2.44289		NA	NA	NA	NA
ENSSSCP00000016940	ENSSSCG00000015988	heterogeneous nuclear ribonucleoprotein A3 - HGNC:24941		18.3833	18.3642	18.0687	18.1551	18.8684	18.6555	17.9218	18.1203	19.1785	19.2064	19.6626	19.8939	19.9455	19.8363	19.8294		-1.48475	-1.10636		NA	NA	NA	NA
ENSSSCP00000055095	ENSSSCG00000037131	clathrin light chain A - VGNC Symbol VGNC:86787		20.634	20.3963	20.4888	20.5571	21.2889	21.0461	20.21	20.6921	22.8167	23.2074	22.4759	22.1883	22.2996	22.262	22.4418		-1.48866	-2.31425		NA	NA	NA	NA
ENSSSCP00000035575	ENSSSCG00000040184	LIM domain 7 - VGNC Symbol VGNC:89767		17.3872	17.4949	17.5493	17.545	18.0291	17.0771	15.9345	17.0649	18.1208	18.7587	17.9458	18.1033	18.5336	18.9087	18.5378		-1.49445	-0.780995		NA	NA	NA	NA
ENSSSCP00000031744	ENSSSCG00000039612	descr. not available		18.3343	18.0685	17.9898	17.8809	18.6673	18.0718	17.8391	17.9803	19.1538	19.1975	19.2832	19.8689	19.7059	19.2569	19.7517		-1.50623	-1.14312		NA	NA	NA	NA
ENSSSCP00000058033	ENSSSCG00000037734	ubiquitin conjugating enzyme E2 M - VGNC Symbol VGNC:94648		15.2437	NA	NA	NA	NA	NA	NA	15.9934	18.0531	17.1498	17.5227	NA	17.5	NA	NA		-1.50667	-2.33148		NA	NA	NA	NA
ENSSSCP00000042623	ENSSSCG00000040984	peptidylprolyl isomerase like 1 - HGNC:9260		NA	NA	14.0057	NA	NA	NA	15.3206	NA	15.1386	NA	14.9146	17.4726	16.1167	NA	16.9016		-1.50969	-1.02089		NA	NA	NA	NA
ENSSSCP00000056074	ENSSSCG00000036964	family with sequence similarity 83 member H - VGNC Symbol VGNC:87993		NA	NA	NA	NA	NA	NA	13.9573	NA	NA	NA	NA	15.458	15.5332	NA	15.5271		-1.54881	NA		NA	NA	NA	NA
CAD2068339	CAD2068339	KP177R CDS [African swine fever virus]		NA	NA	NA	NA	15.8166	15.5429	15.1253	15.3333	NA	NA	NA	17.5411	NA	NA	16.4758		-1.55397	NA		NA	NA	NA	NA
ENSSSCP00000061940	ENSSSCG00000015844	glutathione-disulfide reductase - VGNC Symbol VGNC:96337		17.4107	17.5824	17.089	17.7488	17.5953	18.0113	17.9118	17.0859	18.8252	19.1492	19.0147	18.0424	19.4812	19.851	19.4735		-1.56095	-1.53863		NA	NA	NA	NA
ENSSSCP00000000231	ENSSSCG00000028516	La ribonucleoprotein 4 - VGNC Symbol VGNC:89641		14.9039	NA	NA	15.2889	NA	NA	NA	15.1729	NA	NA	NA	NA	NA	NA	16.7341		-1.56124	NA		NA	NA	20978	4.32176
ENSSSCP00000060859	ENSSSCG00000003369	isoprenylcysteine carboxyl methyltransferase - VGNC Symbol VGNC:89022		16.2006	16.3745	16.5588	16.2594	17.2521	17.0751	17.0758	16.7647	16.3553	17.1733	17.1813	18.8774	18.4614	18.7886	18.2864		-1.56154	-0.55496		NA	NA	NA	NA
ENSSSCP00000055565	ENSSSCG00000004294	synaptotagmin binding cytoplasmic RNA interacting protein - VGNC Symbol VGNC:103185		16.6296	15.2269	15.4303	15.9723	16.8157	15.5186	15.8553	16.0357	17.3563	17.4431	16.8942	17.759	17.4191	17.8424	17.5214		-1.57913	-1.41644		NA	NA	NA	NA
ENSSSCP00000035585	ENSSSCG00000012848	EPS8 like 2 - VGNC Symbol VGNC:87751		18.4279	18.3161	18.2465	18.4377	19.0443	18.4575	18.0932	18.4685	19.6615	19.4584	19.8222	20.2132	20.0614	19.878	20.2557		-1.5862	-1.29033		NA	NA	NA	NA
ENSSSCP00000044578	ENSSSCG00000032835	transmembrane protein 268 - VGNC Symbol VGNC:94168		15.1738	15.9938	16.425	16.5372	18.2801	17.525	16.4012	16.1224	18.7365	18.7941	17.1058	18.5007	18.8642	18.6276	18.7459		-1.6024	-2.17974		NA	NA	NA	NA
ENSSSCP00000069986	ENSSSCG00000012000	1 4-alpha-glucan branching enzyme 1 - VGNC Symbol VGNC:88374		17.3304	17.0689	17.1503	16.9449	17.6415	16.836	16.8753	16.8598	18.4225	18.368	18.5272	19.0024	18.7474	17.9245	18.9753		-1.60925	-1.31563		NA	NA	NA	NA
CAD2068394	CAD2068394	ASFV G ACD 00600 CDS [African swine fever virus]		NA	NA	NA	NA	16.6004	16.9425	NA	17.1207	NA	NA	NA	NA	NA	18.7307	18.3236		-1.63923	NA		NA	NA	NA	NA
ENSSSCP00000050349	ENSSSCG00000013647	cell division cycle 37 HSP90 cochaperone - VGNC Symbol VGNC:86450		18.8316	18.1247	18.2608	18.2326	19.5684	19.0273	18.5264	18.4232	20.0634	19.8728	19.3444	20.4203	20.4476	20.6711	20.5702		-1.64095	-1.39776		NA	NA	NA	NA
ENSSSCP00000063895	ENSSSCG00000047914	of 8 Hsap:SSX family member 1 - HGNC:11335		NA	NA	NA	NA	16.1647	NA	NA	17.7686	18.0281	18.5316	18.1611	18.3587	18.4612	18.6079	19.0552		-1.65409	NA		NA	NA	NA	NA
ENSSSCP00000065054	ENSSSCG00000002034	apoptotic chromatin condensation inducer 1 - VGNC Symbol VGNC:85011		15.3538	14.4227	15.4142	14.5015	15.1388	15.1434	14.2481	14.5734	NA	16.5843	16.0582	15.3976	16.8848	17.1903	16.256		-1.65621	-1.39821		NA	NA	NA	NA
ENSSSCP00000038433	ENSSSCG00000031733	A-kinase anchoring protein 12 - VGNC Symbol VGNC:85216		14.8465	14.2404	15.2887	14.8764	15.1899	NA	15.4781	14.9392	16.6972	16.5143	17.387	17.444	16.7892	16.0923	17.1393		-1.6638	-2.05316		NA	NA	NA	NA
CAD2068406	CAD2068406	F334L CDS [African swine fever virus]		NA	NA	NA	NA	15.7067	15.5371	15.9424	16.0731	NA	NA	NA	18.2536	17.4211	16.287	17.9542		-1.66417	NA		NA	NA	NA	NA
ENSSSCP00000049837	ENSSSCG00000010685	TIA1 cytotoxic granule associated RNA binding protein like 1 - HGNC:11804		14.3072	NA	NA	NA	NA	NA	14.1119	14.1951	NA	14.5733	NA	15.8386	NA	NA	NA		-1.68511	-0.266091		NA	NA	19411	4.28805
ENSSSCP00000018257	ENSSSCG00000017232	SLC9A3 regulator 1 - VGNC Symbol VGNC:93184		17.0338	16.0205	16.2639	16.0852	17.4167	16.6434	15.8328	15.9554	17.9728	18.052	17.5465	18.1241	18.0697	18.5281	17.8709		-1.68609	-1.50624		NA	NA	NA	NA
ENSSSCP00000002974	ENSSSCG00000033944	cytochrome b5 type B - VGNC Symbol VGNC:96728		15.2101	14.3533	13.6042	13.8519	14.1396	NA	15.742	13.9404	NA	NA	14.1895	16.2945	NA	NA	NA		-1.68713	0.0653585		NA	NA	62931	4.79886
ENSSSCP00000019501	ENSSSCG00000016535	caldesmon 1 - VGNC Symbol VGNC:86143		18.7812	19.2417	18.6726	18.9011	19.2436	19.0751	18.4914	19.0931	20.2202	21.0074	20.8711	20.7172	20.6858	20.6575	20.6571		-1.70362	-1.80044		NA	NA	NA	NA
ENSSSCP00000067737	ENSSSCG00000007362	serine and arginine rich splicing factor 6 - NCBI gene (formerly Entrezgene) 768102		15.2507	15.5026	15.6817	15.3566	16.7825	16.3725	16.0622	16.1922	16.7386	17.1912	16.5621	17.8885	18.3255	18.3754	17.6405		-1.70511	-1.38275		NA	NA	NA	NA
ENSSSCP00000056780	ENSSSCG00000007085	destrin actin depolymerizing factor - NCBI gene (formerly Entrezgene) 445516		18.0273	18.1981	18.022	18.3728	18.3664	18.978	17.8533	17.8932	20.0966	20.3153	19.1444	19.3358	20.1562	20.7238	19.8664		-1.74781	-1.69708		NA	NA	NA	NA
ENSSSCP00000040260	ENSSSCG00000025796	notchless homolog 1 - VGNC Symbol VGNC:90776		15.1791	NA	NA	NA	16.6415	15.7748	14.8545	NA	16.101	15.8733	NA	17.6024	17.2981	17.7507	17.4413		-1.7662	-0.808024		NA	NA	NA	NA
CAD2068487	CAD2068487	E183L CDS [African swine fever virus]		NA	NA	NA	NA	17.6029	17.1295	17.3954	17.9652	NA	NA	NA	19.539	19.2672	18.7105	19.8662		-1.82249	NA		NA	NA	NA	NA
ENSSSCP00000007918	ENSSSCG00000007431	cathepsin A - VGNC Symbol VGNC:96498		16.4625	16.3606	16.5381	16.3968	17.2911	16.6715	16.0426	16.2433	17.6924	18.1839	17.6826	18.262	18.3253	18.7133	18.3645		-1.85415	-1.41346		NA	NA	NA	NA
ENSSSCP00000008130	ENSSSCG00000007609	actin related protein 2/3 complex subunit 1A - NCBI gene (formerly Entrezgene) 100174963		15.705	15.8996	14.5427	15.9155	16.4126	16.4048	15.3272	15.0422	17.4013	16.9289	17.4285	17.6793	17.3556	18.1247	17.632		-1.9012	-1.73723		NA	NA	NA	NA
ENSSSCP00000013310	ENSSSCG00000012517	of 1 Hsap:thymosin beta 15A - HGNC:30744		16.7543	16.6315	16.6857	16.4729	16.2447	NA	NA	NA	18.0288	17.9234	17.8527	18.0039	18.4423	NA	18.0849		-1.93232	-1.29887		NA	NA	283770	5.45297
ENSSSCP00000037333	ENSSSCG00000033295	eukaryotic translation initiation factor 2 subunit alpha - VGNC Symbol VGNC:87614		NA	NA	16.4724	16.2262	16.2838	15.6917	NA	NA	NA	NA	NA	18.6505	NA	16.4181	18.735		-1.9468	NA		NA	NA	45390	4.65696
ENSSSCP00000011886	ENSSSCG00000011147	aldo-keto reductase family 1 member C1 - NCBI gene (formerly Entrezgene) 733634		NA	NA	15.3305	NA	16.023	NA	NA	NA	NA	18.7107	17.9651	18.7302	NA	NA	17.2676		-1.97592	-3.00742		NA	NA	NA	NA
ENSSSCP00000009105	ENSSSCG00000008540	protein phosphatase 1 catalytic subunit beta - NCBI gene (formerly Entrezgene) 397378		13.2915	NA	NA	NA	NA	14.9783	16.0936	NA	17.391	NA	NA	17.4897	17.5087	NA	17.5466		-1.97902	-4.09958		NA	NA	NA	NA
ENSSSCP00000008069	ENSSSCG00000007556	proteasome assembly chaperone 3 - VGNC Symbol VGNC:91929		NA	NA	NA	NA	NA	NA	NA	14.924	NA	NA	15.7868	17.1269	NA	NA	16.813		-2.04592	NA		NA	NA	NA	NA
ENSSSCP00000037259	ENSSSCG00000040706	drebrin 1 - VGNC Symbol VGNC:87164		16.4364	16.499	16.1734	16.2385	17.0882	16.5812	15.785	16.3608	17.1112	17.5676	17.8212	18.6229	18.4351	18.4253	18.5677		-2.05893	-1.16317		NA	NA	NA	NA
ENSSSCP00000009670	ENSSSCG00000009061	N-alpha-acetyltransferase 15 NatA auxiliary subunit - VGNC Symbol VGNC:96747		14.7638	NA	13.8592	NA	NA	NA	NA	14.712	NA	NA	14.9762	17.5055	NA	NA	16.1131		-2.09726	-0.664648		NA	NA	9415.5	3.97384
ENSSSCP00000070132	ENSSSCG00000005055	galectin 3 - VGNC Symbol VGNC:89694		18.8633	18.6121	18.098	18.4956	19.3028	18.7864	18.897	18.3245	20.3065	20.1866	20.5027	20.7643	21.0493	20.882	21.1099		-2.12371	-1.8147		NA	NA	NA	NA
ENSSSCP00000066462	ENSSSCG00000020976	cysteine and glycine rich protein 1 - VGNC Symbol VGNC:96051		20.1806	18.8476	19.2574	19.8846	20.8579	19.889	16.8756	18.8797	20.5677	21.956	20.7876	21.2039	20.4368	23.8339	19.8635		-2.209	-1.56126		NA	NA	NA	NA
ENSSSCP00000059047	ENSSSCG00000007692	of 1 Hsap:tyrosine 3-monooxygenase/tryptophan 5-monooxygenase activation protein gamma - HGNC:12852		NA	NA	NA	NA	NA	NA	NA	14.841	NA	16.7	16.6039	16.8595	16.9355	NA	17.4887		-2.25355	NA		NA	NA	NA	NA
ENSSSCP00000055533	ENSSSCG00000004412	microtubule associated monooxygenase calponin and LIM domain containing 1 - VGNC Symbol VGNC:90207		16.3893	16.5714	16.7684	16.6345	16.4608	16.746	17.0328	16.6165	20.3049	20.2098	20.0604	19.1465	19.355	18.8679	19.3462		-2.46488	-3.60079		NA	NA	NA	NA
ENSSSCP00000067584	ENSSSCG00000037398	N-terminal asparagine amidase - VGNC Symbol VGNC:90927		NA	NA	NA	13.4521	14.1198	NA	NA	NA	16.8287	16.9166	15.3182	14.9903	17.1014	17.4241	17.0726		-2.52729	-2.90238		NA	NA	NA	NA
ENSSSCP00000017159	ENSSSCG00000016196	villin 1 - VGNC Symbol VGNC:95564		16.6491	16.1364	16.3797	16.4266	17.3513	16.2674	16.3994	16.6415	18.6802	18.3657	18.651	19.5096	19.3094	19.3862	19.4864		-2.75802	-2.16772		NA	NA	NA	NA
ENSSSCP00000027892	ENSSSCG00000026229	pterin-4 alpha-carbinolamine dehydratase 2 - VGNC Symbol VGNC:100319		16.174	15.9973	16.4168	16.1302	16.8147	13.7951	16.2712	15.4266	18.3948	17.8173	17.4387	18.3758	18.5576	17.8484	18.7508		-2.80623	-1.70401		NA	NA	NA	NA
CAD2068453	CAD2068453	CP123L CDS [African swine fever virus]		NA	NA	NA	NA	12.5705	NA	NA	NA	NA	NA	NA	16.9533	NA	NA	NA		-4.38286	NA		NA	NA	NA	NA
ENSSSCP00000020037	ENSSSCG00000028214	of 1 Hsap:MAGE family member B2 - HGNC:6809		13.3655	14.6169	13.4204	12.3215	13.2472	13.0449	14.2712	13.6583	17.7396	17.6218	18.5587	19.0981	18.1231	18.3928	18.3679		-4.94008	-4.54228		NA	NA	NA	NA
CAD2068430	CAD2068430	C315R CDS [African swine fever virus]		NA	NA	NA	NA	16.9994	16.3385	15.6841	17.2871	NA	NA	NA	NA	NA	NA	NA		NA	NA		NA	NA	17110	4.23325
CAD2068435	CAD2068435	B962L CDS [African swine fever virus]		NA	NA	NA	NA	15.4705	15.8897	15.7741	16.4825	NA	NA	NA	NA	NA	NA	NA		NA	NA		NA	NA	4436.2	3.64701
CAD2068443	CAD2068443	B385R CDS [African swine fever virus]		NA	NA	NA	NA	14.6019	15.0716	16.4576	15.6109	NA	NA	NA	NA	NA	NA	NA		NA	NA		NA	NA	9294.1	3.96821
CAD2068451	CAD2068451	G1340L CDS [African swine fever virus]		NA	NA	NA	NA	16.1625	16.2565	17.5546	16.1937	NA	NA	NA	NA	NA	NA	NA		NA	NA		NA	NA	8317.8	3.92001
CAD2068461	CAD2068461	NP1450L CDS [African swine fever virus]		NA	NA	NA	NA	15.3076	NA	15.4775	15.7592	NA	NA	NA	NA	NA	NA	NA		NA	NA		NA	NA	2223.1	3.34696
CAD2068484	CAD2068484	QP509L CDS [African swine fever virus]		NA	NA	NA	NA	15.9456	16.4856	16.9098	16.6708	NA	NA	NA	NA	NA	NA	NA		NA	NA		NA	NA	16352	4.21357
CAD2068498	CAD2068498	I267L CDS [African swine fever virus]		NA	NA	NA	NA	12.803	13.4197	13.905	15.3725	NA	NA	NA	NA	NA	NA	NA		NA	NA		NA	NA	5826.6	3.76542
ENSSSCP00000000003	ENSSSCG00000000002	G2 and S-phase expressed 1 - VGNC Symbol VGNC:88745		NA	14.7145	NA	NA	14.3308	14.6531	NA	14.5546	NA	16.3654	NA	NA	NA	NA	NA		NA	-1.65085		NA	NA	6478	3.81144
ENSSSCP00000000049	ENSSSCG00000000045	NADH:ubiquinone oxidoreductase subunit A6 - VGNC Symbol VGNC:90637		16.1302	16.2912	16.2247	16.5255	16.0369	15.9398	15.6855	16.2941	NA	NA	NA	NA	NA	NA	NA		NA	NA		NA	NA	NA	NA
ENSSSCP00000000099	ENSSSCG00000000095	GTP binding protein 1 - VGNC Symbol VGNC:88742		14.5409	14.6644	14.3103	14.9749	14.2311	NA	NA	13.849	14.6572	14.5449	14.9335	NA	NA	NA	NA		NA	-0.0892556		NA	NA	2086.7	3.31946
ENSSSCP00000000275	ENSSSCG00000000260	sterol O-acyltransferase 2 - VGNC Symbol VGNC:93328		15.6993	16.4768	NA	NA	14.8631	NA	NA	15.222	NA	NA	NA	NA	NA	NA	NA		NA	NA		0.540096	-0.75264	26127	4.41709
ENSSSCP00000000304	ENSSSCG00000000288	heteroous nuclear ribonucleoprotein A1 - VGNC Symbol VGNC:88918		16.9242	15.1878	13.9274	15.8324	17.3082	15.725	15.8491	15.6121	NA	15.572	NA	NA	NA	NA	NA		NA	-0.10406		NA	NA	35352	4.54841
ENSSSCP00000000577	ENSSSCG00000000547	mitochondrial ribosomal protein S35 - VGNC Symbol VGNC:103303		16.604	17.7386	NA	16.7874	16.2677	16.6237	NA	NA	NA	NA	NA	NA	NA	NA	NA		NA	NA		0.622653	-0.981281	46942	4.67156
ENSSSCP00000000726	ENSSSCG00000000681	prolyl 3-hydroxylase 3 - VGNC Symbol VGNC:91131		15.3298	15.3385	15.4395	15.8171	15.3124	15.6635	NA	15.4816	NA	NA	NA	NA	NA	NA	NA		NA	NA		0.623447	-0.314913	16967	4.22961
ENSSSCP00000000736	ENSSSCG00000000690	myeloid leukemia factor 2 - VGNC Symbol VGNC:103302		15.5846	16.3534	15.6278	15.6231	15.4097	NA	16.595	15.9231	NA	NA	NA	NA	NA	NA	NA		NA	NA		0.835831	-0.204073	5587.5	3.74722
ENSSSCP00000000990	ENSSSCG00000000927	transmembrane O-mannosyltransferase targeting cadherins 3 - VGNC Symbol VGNC:94243		NA	15.8429	15.843	15.5432	15.7595	15.7453	15.3799	16.5686	NA	NA	NA	NA	NA	NA	NA		NA	NA		0.540119	0.484822	13039	4.11524
ENSSSCP00000001080	ENSSSCG00000001010	WRN helicase interacting protein 1 - HGNC:20876		14.6272	15.2365	14.4721	14.4745	14.2556	14.5431	14.4803	14.2586	NA	NA	NA	NA	NA	NA	NA		NA	NA		0.34815	-0.318168	5201.7	3.71615
ENSSSCP00000001127	ENSSSCG00000001056	RAN binding protein 9 - VGNC Symbol VGNC:92082		15.3545	15.6218	15.8145	15.5528	NA	NA	NA	NA	NA	NA	NA	NA	NA	NA	NA		NA	NA		NA	NA	19969	4.30036
ENSSSCP00000001143	ENSSSCG00000001073	thiopurine S-methyltransferase - VGNC Symbol VGNC:94340		NA	NA	NA	15.4615	16.3756	NA	NA	NA	NA	NA	NA	NA	NA	NA	NA		NA	NA		NA	NA	23198	4.36545
ENSSSCP00000001524	ENSSSCG00000001424	Ski2 like RNA helicase - VGNC Symbol VGNC:92904		15.6801	15.4476	15.2363	15.5088	14.817	NA	15.2307	15.3029	NA	NA	NA	NA	NA	NA	NA		NA	NA		0.216705	-0.575137	4902.7	3.69044
ENSSSCP00000001605	ENSSSCG00000001476	hydroxysteroid 17-beta dehydrogenase 8 - VGNC Symbol VGNC:88989		15.1365	16.0102	16.1978	16.1704	NA	15.3685	15.8451	15.6013	NA	NA	NA	NA	NA	NA	NA		NA	NA		0.431272	-0.783377	57737	4.76145
ENSSSCP00000001793	ENSSSCG00000001654	protein phosphatase 2 regulatory subunit Bdelta - VGNC Symbol VGNC:98217		NA	14.4223	15.9008	16.2911	NA	NA	NA	NA	NA	NA	NA	NA	NA	NA	NA		NA	NA		NA	NA	4286.3	3.63208
ENSSSCP00000001861	ENSSSCG00000001708	cell division cycle 5 like - VGNC Symbol VGNC:86463		15.1532	NA	NA	NA	14.8801	NA	NA	NA	NA	NA	14.5983	NA	NA	NA	NA		NA	0.554892		NA	NA	NA	NA
ENSSSCP00000002041	ENSSSCG00000001866	reticulocalbin 2 - VGNC Symbol VGNC:92181		15.2702	15.9035	15.9543	15.8715	NA	NA	15.205	16.3552	NA	NA	NA	NA	NA	NA	NA		NA	NA		0.513639	-0.500259	30449	4.48357
ENSSSCP00000002189	ENSSSCG00000002003	of 2 Hsap:ring finger protein 31 - HGNC:16031		15.2479	NA	15.235	15.3849	15.2952	15.1276	NA	NA	NA	NA	NA	NA	NA	NA	NA		NA	NA		0.636574	-0.468641	9523.2	3.97878
ENSSSCP00000002341	ENSSSCG00000002142	telomerase associated protein 1 - VGNC Symbol VGNC:93877		15.5719	15.1949	NA	NA	15.3122	NA	NA	15.4482	NA	NA	NA	NA	NA	NA	NA		NA	NA		0.843726	0.274935	396.22	2.59794
ENSSSCP00000002505	ENSSSCG00000002307	ERH mRNA splicing and mitosis factor - VGNC Symbol VGNC:87772		NA	15.8178	15.4451	15.5696	15.6383	NA	15.046	15.6361	NA	15.6895	17.5579	NA	NA	NA	NA		NA	-1.01291		NA	NA	24364	4.38675
ENSSSCP00000002556	ENSSSCG00000002357	aldehyde dehydrogenase 6 family member A1 - VGNC Symbol VGNC:85242		NA	NA	NA	15.5546	16.3904	16.6932	16.4793	NA	NA	NA	14.4298	NA	NA	NA	NA		NA	1.12476		NA	NA	22520	4.35257
ENSSSCP00000002614	ENSSSCG00000002412	stonin 2 - VGNC Symbol VGNC:93568		14.4123	14.4374	15.9581	NA	NA	NA	13.5053	NA	NA	NA	NA	NA	NA	NA	NA		NA	NA		NA	NA	7474.1	3.87356
ENSSSCP00000002616	ENSSSCG00000002414	SEL1L adaptor subunit of ERAD E3 ubiquitin ligase - VGNC Symbol VGNC:92687		16.2827	16.5428	16.1281	16.4995	15.894	NA	16.7256	16.4081	NA	NA	NA	NA	NA	NA	NA		NA	NA		0.581536	-0.761448	21624	4.33494
ENSSSCP00000002648	ENSSSCG00000002447	cleavage and polyadenylation specific factor 2 - VGNC Symbol VGNC:86959		15.4895	15.4603	15.3122	15.8029	NA	NA	NA	NA	NA	NA	NA	NA	NA	NA	NA		NA	NA		NA	NA	NA	NA
ENSSSCP00000002902	ENSSSCG00000002688	phospholipase C gamma 2 - VGNC Symbol VGNC:91520		15.0124	15.1616	NA	NA	15.1497	NA	NA	NA	NA	NA	NA	NA	NA	NA	NA		NA	NA		NA	NA	3893.5	3.59034
ENSSSCP00000002927	ENSSSCG00000002712	lactate dehydrogenase D - VGNC Symbol VGNC:89670		16.3935	16.5016	15.3965	16.2536	15.309	15.3509	NA	15.1219	NA	NA	16.0263	NA	NA	NA	NA		NA	0.109974		NA	NA	36032	4.55669
ENSSSCP00000002937	ENSSSCG00000002722	DEAD-box helicase 19B - HGNC:2742		NA	15.9668	15.3152	15.9041	NA	NA	NA	15.5478	NA	NA	NA	NA	NA	NA	NA		NA	NA		NA	NA	NA	NA
ENSSSCP00000002945	ENSSSCG00000002729	VAC14 component of PIKFYVE complex - VGNC Symbol VGNC:98405		16.9918	17.5327	16.7625	17.5856	17.0721	NA	NA	NA	NA	NA	NA	NA	NA	NA	NA		NA	NA		NA	NA	26000	4.41497
ENSSSCP00000003089	ENSSSCG00000002869	LSM14A mRNA processing body assembly factor - VGNC Symbol VGNC:89872		NA	18.5599	17.6886	17.5399	15.665	NA	NA	15.8301	17.5384	17.8871	19.1483	NA	NA	NA	NA		NA	-0.261817		NA	NA	112300	5.05038
ENSSSCP00000003344	ENSSSCG00000003089	translocase of outer mitochondrial membrane 40 - VGNC Symbol VGNC:94305		16.0853	17.3907	16.9644	16.8553	16.5827	16.6114	17.2219	17.129	NA	NA	NA	NA	NA	NA	NA		NA	NA		0.923536	0.062295	85280	4.93085
ENSSSCP00000003349	ENSSSCG00000003093	symplekin - VGNC Symbol VGNC:93658		17.5856	18.1956	17.7093	17.9158	17.1585	17.3398	18.2166	17.6009	NA	NA	NA	NA	NA	NA	NA		NA	NA		0.565732	-0.272656	14262	4.15418
ENSSSCP00000003360	ENSSSCG00000003104	striatin 4 - VGNC Symbol VGNC:93580		15.5218	NA	14.7109	14.5802	NA	NA	NA	NA	NA	NA	NA	NA	NA	NA	NA		NA	NA		NA	NA	6528	3.81478
ENSSSCP00000003786	ENSSSCG00000003488	ubiquitin protein ligase E3 component n-recognin 4 - VGNC Symbol VGNC:94670		17.601	17.5583	17.8305	16.6976	14.3019	14.0345	NA	14.9175	NA	NA	15.0099	NA	NA	NA	NA		NA	2.41197		0.0361905	-2.84264	7016.3	3.84611
ENSSSCP00000003856	ENSSSCG00000003553	mitochondrial fission regulator 1 like - VGNC Symbol VGNC:90448		14.8198	15.2275	14.7581	NA	NA	NA	NA	NA	NA	NA	NA	NA	NA	NA	NA		NA	NA		NA	NA	20157	4.30443
ENSSSCP00000003862	ENSSSCG00000003559	AT-rich interaction domain 1A - VGNC Symbol VGNC:85505		15.0833	15.7645	15.6798	15.6549	15.6046	15.8597	14.9887	15.2637	NA	NA	NA	NA	NA	NA	NA		NA	NA		0.818603	-0.116432	6852.8	3.83587
ENSSSCP00000003959	ENSSSCG00000003654	microtubule actin crosslinking factor 1 - VGNC Symbol VGNC:98496		16.13	15.6606	16.3954	15.7714	13.7806	13.9469	NA	13.9645	15.4625	15.3803	15.8515	NA	NA	NA	NA		NA	0.424654		NA	NA	4109.9	3.61383
ENSSSCP00000004014	ENSSSCG00000003707	NPC intracellular cholesterol transporter 1 - VGNC Symbol VGNC:98521		16.2533	NA	15.9387	16.2471	16.4525	NA	NA	16.103	NA	NA	NA	NA	NA	NA	NA		NA	NA		0.81872	-0.452258	9536.4	3.97938
ENSSSCP00000004159	ENSSSCG00000003843	prolyl-tRNA synthetase 2 mitochondrial - VGNC Symbol VGNC:91184		NA	NA	15.4002	14.971	NA	NA	NA	NA	NA	NA	NA	NA	NA	NA	NA		NA	NA		NA	NA	10432	4.01837
ENSSSCP00000004218	ENSSSCG00000003903	of 2 Hsap:ubiquinol-cytochrome c reductase hinge protein - HGNC:12590		17.0486	16.8451	16.5278	16.261	16.1109	16.9356	15.6531	15.9944	NA	NA	NA	NA	NA	NA	NA		NA	NA		0.370196	-0.497106	106490	5.02731
ENSSSCP00000004342	ENSSSCG00000004018	afadin adherens junction formation factor - VGNC Symbol VGNC:97869		NA	NA	15.8108	NA	NA	NA	NA	NA	16.8104	NA	NA	NA	NA	NA	NA		NA	-0.999548		NA	NA	NA	NA
ENSSSCP00000004376	ENSSSCG00000004050	WT1 associated protein - VGNC Symbol VGNC:94984		15.9151	15.9319	NA	15.9502	NA	NA	NA	NA	NA	16.3353	16.7165	NA	NA	NA	NA		NA	-0.593519		NA	NA	27591	4.44077
ENSSSCP00000004530	ENSSSCG00000004195	arginase 1 - VGNC Symbol VGNC:85454		NA	NA	NA	NA	NA	NA	NA	NA	15.6047	NA	15.8326	17.7138	17.2058	17.0324	17.2829		NA	NA		NA	NA	NA	NA
ENSSSCP00000004833	ENSSSCG00000004480	cytochrome c oxidase subunit 7A2 - VGNC Symbol VGNC:103050		15.6918	16.4977	15.7979	15.9576	15.3664	15.9177	15.2647	15.6571	NA	NA	NA	NA	NA	NA	NA		NA	NA		0.278058	-0.434777	37865	4.57824
ENSSSCP00000004866	ENSSSCG00000004511	myosin VB - VGNC Symbol VGNC:103131		14.8997	14.7592	NA	NA	NA	NA	NA	NA	NA	NA	NA	NA	NA	NA	NA		NA	NA		NA	NA	2283.3	3.35856
ENSSSCP00000004882	ENSSSCG00000004528	methyl-CpG binding domain protein 2 - VGNC Symbol VGNC:90048		NA	14.9072	NA	NA	15.0908	NA	NA	NA	NA	15.6355	15.5985	NA	NA	NA	NA		NA	-0.709861		NA	NA	NA	NA
ENSSSCP00000004985	ENSSSCG00000004626	tropomodulin 3 - VGNC Symbol VGNC:94228		17.8102	17.9697	18.2417	18.0299	15.4412	15.9721	15.457	15.5951	17.7359	18.0158	17.4578	NA	NA	NA	NA		NA	0.27639		NA	NA	86162	4.93532
ENSSSCP00000005123	ENSSSCG00000004751	calcineurin like EF-hand protein 1 - VGNC Symbol VGNC:86657		17.1321	17.8168	17.688	17.554	16.5974	17.3305	18.1913	18.3079	NA	NA	NA	NA	NA	NA	NA		NA	NA		0.943931	0.0590472	251660	5.40081
ENSSSCP00000005129	ENSSSCG00000004757	VPS18 core subunit of CORVET and HOPS complexes - VGNC Symbol VGNC:94842		NA	16.191	16.106	16.3536	15.8388	16.2428	16.0712	16.0553	NA	NA	15.5243	NA	NA	NA	NA		NA	0.692541		0.736873	0.322309	15313	4.18506
ENSSSCP00000005203	ENSSSCG00000004832	ubiquitin protein ligase E3A - VGNC Symbol VGNC:94652		NA	14.6903	NA	NA	NA	NA	NA	14.6084	NA	NA	NA	NA	NA	NA	NA		NA	NA		NA	NA	NA	NA
ENSSSCP00000005311	ENSSSCG00000004935	3-hydroxyacyl-CoA dehydratase 3 - VGNC Symbol VGNC:88767		17.5428	17.981	18.2868	17.9985	16.9003	18.0206	18.5324	17.6987	NA	NA	NA	NA	NA	NA	NA		NA	NA		0.835513	-0.164281	109950	5.0412
ENSSSCP00000005327	ENSSSCG00000004952	SMAD family member 3 - VGNC Symbol VGNC:93217		NA	NA	17.809	17.3281	NA	17.7532	NA	17.1791	NA	17.4233	15.0694	NA	NA	NA	NA		NA	1.32213		NA	NA	86073	4.93487
ENSSSCP00000005381	ENSSSCG00000038507	ribosomal protein S29 - NCBI gene (formerly Entrezgene) 414391		17.6711	17.6703	17.1632	17.602	15.632	19.0644	NA	18.0961	NA	NA	NA	NA	NA	NA	NA		NA	NA		0.706218	-0.795644	1558600	6.19273
ENSSSCP00000005562	ENSSSCG00000005174	Ras related GTP binding A - VGNC Symbol VGNC:92455		NA	NA	16.579	NA	NA	NA	NA	NA	17.4337	17.3327	NA	NA	17.2441	NA	NA		NA	-0.804181		NA	NA	71999	4.85733
ENSSSCP00000005603	ENSSSCG00000005212	plasminogen receptor with a C-terminal lysine - VGNC Symbol VGNC:91556		18.0547	17.1597	17.4388	17.7382	17.8792	17.7033	NA	17.7189	NA	NA	NA	NA	NA	NA	NA		NA	NA		0.679778	-0.611191	177400	5.24895
ENSSSCP00000005673	ENSSSCG00000005282	vacuolar protein sorting 13 homolog A - VGNC Symbol VGNC:94838		19.6343	18.7534	18.359	NA	NA	NA	NA	NA	NA	NA	NA	NA	NA	NA	19.957		NA	NA		NA	NA	NA	NA
ENSSSCP00000005759	ENSSSCG00000005366	nuclear cap binding protein subunit 1 - VGNC Symbol VGNC:90603		NA	NA	NA	14.7429	NA	14.9997	14.8962	14.6965	NA	NA	NA	NA	NA	NA	NA		NA	NA		NA	NA	5497.8	3.74019
ENSSSCP00000005924	ENSSSCG00000005528	NADH:ubiquinone oxidoreductase subunit A8 - VGNC Symbol VGNC:103139		15.2065	15.932	13.8748	16.0249	NA	NA	14.553	NA	NA	NA	NA	NA	NA	NA	NA		NA	NA		NA	NA	32921	4.51747
ENSSSCP00000006036	ENSSSCG00000022655	prostaglandin E synthase 2 - VGNC Symbol VGNC:91951		15.1953	15.1548	15.6274	15.2646	15.2025	15.7147	15.738	15.8707	NA	NA	NA	NA	NA	NA	NA		NA	NA		0.306282	0.320995	14151	4.15079
ENSSSCP00000006321	ENSSSCG00000005912	glycosylphosphatidylinositol anchor attachment 1 - VGNC Symbol VGNC:88569		NA	16.3099	16.0515	16.0343	15.8282	16.5935	16.2921	NA	NA	NA	NA	NA	NA	NA	NA		NA	NA		0.942703	-0.076	31838	4.50295
ENSSSCP00000006343	ENSSSCG00000005934	trafficking protein particle complex 9 - VGNC Symbol VGNC:94380		14.8263	15.0259	15.4413	14.9394	NA	NA	NA	14.7733	NA	NA	13.5677	NA	NA	NA	NA		NA	1.4905		NA	NA	6821.6	3.83389
ENSSSCP00000006424	ENSSSCG00000006014	RAD21 cohesin complex component - VGNC Symbol VGNC:92054		15.9416	15.5791	15.8826	15.9882	15.5678	NA	NA	15.4089	NA	NA	NA	NA	NA	NA	NA		NA	NA		0.169763	-1.08434	9949.9	3.99782
ENSSSCP00000006446	ENSSSCG00000006033	eukaryotic translation initiation factor 3 subunit E - VGNC Symbol VGNC:87617		16.9724	16.6315	16.6239	16.8709	16.8044	16.8969	16.8355	16.4143	NA	NA	14.1575	NA	NA	NA	NA		NA	2.61717		0.895295	-0.0369043	55732	4.7461
ENSSSCP00000006504	ENSSSCG00000006093	NADH:ubiquinone oxidoreductase complex assembly factor 6 - VGNC Symbol VGNC:90642		NA	15.242	15.0468	15.0806	15.082	15.5319	NA	15.2663	NA	NA	NA	NA	NA	NA	NA		NA	NA		0.989074	0.0105138	19423	4.28832
ENSSSCP00000006620	ENSSSCG00000006209	valosin containing protein interacting protein 1 - VGNC Symbol VGNC:94813		15.4783	15.5498	15.7031	15.5128	NA	NA	NA	NA	NA	NA	NA	NA	NA	NA	NA		NA	NA		NA	NA	5010	3.69984
ENSSSCP00000006631	ENSSSCG00000006220	armadillo repeat containing 1 - VGNC Symbol VGNC:85526		16.2801	15.9459	15.8339	16.0005	16.1211	NA	NA	15.402	NA	NA	NA	NA	NA	NA	NA		NA	NA		0.281022	-0.850379	43231	4.6358
ENSSSCP00000006713	ENSSSCG00000006296	ATPase Na+/K+ transporting subunit beta 1 - VGNC Symbol VGNC:85642		15.5674	15.5858	15.4602	15.457	14.7631	NA	15.1351	15.1755	NA	NA	NA	NA	NA	NA	NA		NA	NA		0.0861084	-0.691127	20101	4.30322
ENSSSCP00000006947	ENSSSCG00000006520	secretory carrier membrane protein 3 - VGNC Symbol VGNC:92607		16.8887	17.6737	17.7907	17.4991	16.6731	17.1251	17.3413	17.1833	NA	NA	NA	NA	NA	NA	NA		NA	NA		0.365702	-0.382372	360410	5.5568
ENSSSCP00000007085	ENSSSCG00000006644	ceramide synthase 2 - VGNC Symbol VGNC:86587		16.0265	15.9763	14.8483	16.1954	15.6355	15.7341	15.8732	15.3796	NA	NA	NA	NA	NA	NA	NA		NA	NA		0.868456	-0.106024	17064	4.23208
ENSSSCP00000007290	ENSSSCG00000006835	seryl-tRNA synthetase 1 - VGNC Symbol VGNC:98300		15.6922	NA	14.7371	NA	15.5082	15.119	15.095	NA	NA	NA	NA	NA	NA	NA	NA		NA	NA		0.808903	0.259907	13093	4.11704
ENSSSCP00000007344	ENSSSCG00000006889	Rho GTPase activating protein 29 - VGNC Symbol VGNC:85468		14.585	15.4332	14.9821	15.1861	NA	NA	NA	NA	NA	NA	NA	NA	NA	NA	NA		NA	NA		NA	NA	2378.2	3.37625
ENSSSCP00000007404	ENSSSCG00000025691	BCL10 immune signaling adaptor - VGNC Symbol VGNC:96561		16.1351	16.1524	16.4832	16.4778	NA	NA	NA	16.8258	NA	NA	16.5787	NA	NA	NA	NA		NA	-0.266549		NA	NA	19646	4.29327
ENSSSCP00000007442	ENSSSCG00000006984	VPS37A subunit of ESCRT-I - HGNC:24928		NA	15.0013	NA	14.3738	NA	NA	13.4221	NA	NA	NA	14.5474	NA	NA	NA	NA		NA	0.14017		NA	NA	10946	4.03926
ENSSSCP00000007758	ENSSSCG00000007286	acyl-CoA synthetase short chain family member 2 - VGNC Symbol VGNC:95665		NA	16.9941	17.4009	16.975	17.0047	NA	NA	16.9448	NA	NA	17.8193	NA	NA	NA	NA		NA	-0.695996		0.630036	-1.10675	55069	4.74091
ENSSSCP00000007799	ENSSSCG00000007323	DSN1 component of MIS12 kinetochore complex - VGNC Symbol VGNC:95764		14.0238	NA	15.3512	14.3366	NA	NA	NA	14.0741	NA	NA	NA	NA	NA	NA	NA		NA	NA		NA	NA	7935.2	3.89956
ENSSSCP00000007823	ENSSSCG00000007345	Ral GTPase activating protein non-catalytic subunit beta - VGNC Symbol VGNC:95463		16.8153	16.6079	NA	16.7395	NA	NA	NA	16.219	NA	NA	NA	NA	NA	NA	NA		NA	NA		NA	NA	11031	4.04261
ENSSSCP00000007956	ENSSSCG00000007469	protein tyrosine phosphatase non-receptor type 1 - VGNC Symbol VGNC:96519		17.4527	17.9267	17.8165	17.7614	17.1509	17.1903	16.3009	17.8187	18.0751	17.5584	17.2132	NA	NA	NA	NA		NA	0.123698		NA	NA	NA	NA
ENSSSCP00000007962	ENSSSCG00000034952	dolichyl-phosphate mannosyltransferase subunit 1 catalytic - VGNC Symbol VGNC:96235		15.2045	16.0417	NA	15.1973	15.0229	16.1074	15.6918	16.0317	NA	NA	NA	NA	NA	NA	NA		NA	NA		0.489611	0.523378	29857	4.47505
ENSSSCP00000008056	ENSSSCG00000007543	dynein axonemal assembly factor 5 - VGNC Symbol VGNC:87364		15.3831	15.4839	15.5607	15.6426	14.8815	15.1198	NA	15.3864	NA	NA	NA	NA	NA	NA	NA		NA	NA		0.329215	-0.917191	3461.8	3.5393
ENSSSCP00000008464	ENSSSCG00000007927	periplakin - VGNC Symbol VGNC:91702		15.5636	14.652	15.0295	14.6695	13.9562	13.6898	NA	NA	NA	15.1687	15.3615	NA	NA	NA	NA		NA	-0.286456		NA	NA	2353.2	3.37166
ENSSSCP00000008528	ENSSSCG00000007987	2 4-dienoyl-CoA reductase 2 - VGNC Symbol VGNC:87236		14.7051	NA	15.191	15.1249	NA	14.646	14.5022	15.6928	NA	NA	NA	NA	NA	NA	NA		NA	NA		0.990698	-0.0101023	26501	4.42326
ENSSSCP00000008683	ENSSSCG00000008132	StAR related lipid transfer domain containing 7 - VGNC Symbol VGNC:93537		NA	NA	15.6676	15.6052	14.7105	NA	NA	15.8045	NA	15.8908	16.6027	NA	NA	NA	NA		NA	-0.610302		NA	NA	18892	4.27628
ENSSSCP00000008794	ENSSSCG00000008237	retinol saturase - VGNC Symbol VGNC:92225		16.5545	16.7697	16.883	16.5282	15.9959	15.8497	16.1235	16.4236	NA	NA	NA	NA	NA	NA	NA		NA	NA		0.050784	-0.585673	24566	4.39033
ENSSSCP00000008997	ENSSSCG00000008428	mutS homolog 2 - VGNC Symbol VGNC:90418		15.4564	16.0878	15.9259	15.799	14.2634	15.412	15.0025	15.88	NA	NA	13.5422	NA	NA	NA	NA		NA	2.27509		NA	NA	26224	4.4187
ENSSSCP00000009266	ENSSSCG00000008692	adducin 1 - VGNC Symbol VGNC:85116		17.2718	17.2167	17.3777	17.5978	16.4527	16.5106	15.8976	16.5107	NA	15.886	16.1001	NA	NA	NA	NA		NA	1.37298		NA	NA	57386	4.75881
ENSSSCP00000009457	ENSSSCG00000008866	guanylate cyclase 1 soluble subunit alpha 1 - VGNC Symbol VGNC:88750		14.9999	14.9657	15.2726	NA	NA	NA	NA	NA	NA	NA	NA	NA	NA	NA	NA		NA	NA		NA	NA	4742.2	3.67598
ENSSSCP00000009482	ENSSSCG00000008890	translation machinery associated 16 homolog - VGNC Symbol VGNC:94038		16.2406	16.7086	16.6881	16.6077	NA	16.9488	16.5372	16.4354	NA	NA	16.1027	NA	NA	NA	NA		NA	0.458599		0.654812	-0.464499	78973	4.89748
ENSSSCP00000009497	ENSSSCG00000008902	phosphoribosyl pyrophosphate amidotransferase - VGNC Symbol VGNC:91687		14.7728	NA	14.5728	NA	NA	NA	NA	NA	NA	NA	NA	NA	NA	NA	NA		NA	NA		NA	NA	2558.4	3.40797
ENSSSCP00000009507	ENSSSCG00000008913	insulin like growth factor binding protein 7 - VGNC Symbol VGNC:89060		18.5503	18.4166	18.3042	18.3816	16.9805	16.7719	16.3098	15.9248	19.5237	19.0328	18.7986	NA	NA	NA	NA		NA	-0.705227		NA	NA	231870	5.36524
ENSSSCP00000009520	ENSSSCG00000008924	ubiquitin like modifier activating enzyme 6 - VGNC Symbol VGNC:94630		NA	NA	14.5387	14.6007	14.6444	NA	NA	14.7101	NA	NA	NA	NA	NA	NA	NA		NA	NA		NA	NA	5853.7	3.76743
ENSSSCP00000009846	ENSSSCG00000009233	glycerol-3-phosphate acyltransferase 3 - VGNC Symbol VGNC:88572		16.9695	17.286	15.9552	16.7148	16.7816	NA	16.5757	16.8574	NA	NA	NA	NA	NA	NA	NA		NA	NA		0.619351	-0.711081	3283.2	3.5163
ENSSSCP00000009931	ENSSSCG00000009310	RNA polymerase I and III subunit D - HGNC:20422		NA	14.6013	NA	NA	NA	NA	NA	NA	NA	15.2673	15.6237	NA	NA	NA	NA		NA	-0.844188		NA	NA	NA	NA
ENSSSCP00000009978	ENSSSCG00000009348	StAR related lipid transfer domain containing 13 - VGNC Symbol VGNC:93531		14.4875	16.8336	15.3907	15.3523	NA	15.7164	NA	NA	NA	NA	13.9987	NA	NA	NA	NA		NA	1.51732		NA	NA	11156	4.04751
ENSSSCP00000010036	ENSSSCG00000009405	succinate-CoA ligase ADP-forming subunit beta - HGNC:11448		NA	15.0857	NA	NA	NA	NA	15.1178	NA	NA	NA	NA	NA	NA	NA	NA		NA	NA		NA	NA	9283.6	3.96772
ENSSSCP00000010328	ENSSSCG00000009671	PDZ binding kinase - VGNC Symbol VGNC:91200		14.6485	15.3571	15.4131	15.9821	15.1162	NA	NA	15.9345	NA	NA	NA	NA	NA	NA	NA		NA	NA		0.581284	-0.503014	34582	4.53885
ENSSSCP00000010649	ENSSSCG00000009978	adaptor related protein complex 1 subunit beta 1 - VGNC Symbol VGNC:85377		16.6537	15.1124	16.5419	16.3046	16.3883	14.8661	15.0692	15.5143	NA	NA	NA	NA	NA	NA	NA		NA	NA		NA	NA	NA	NA
ENSSSCP00000010673	ENSSSCG00000032165	ATP synthase membrane subunit k - VGNC Symbol VGNC:85657		15.7574	16.2	16.1668	16.1153	14.6128	NA	15.1335	15.4447	NA	NA	NA	NA	NA	NA	NA		NA	NA		NA	NA	NA	NA
ENSSSCP00000010930	ENSSSCG00000010252	hexokinase domain containing 1 - VGNC Symbol VGNC:88894		16.0345	16.0306	15.7605	15.6781	13.0675	15.0981	16.4509	15.7512	14.4018	NA	14.1216	NA	NA	NA	NA		NA	1.61423		NA	NA	20685	4.31566
ENSSSCP00000011127	ENSSSCG00000010438	ATPase family AAA domain containing 1 - VGNC Symbol VGNC:85598		15.6872	15.9786	15.5533	15.1765	14.9788	15.2042	14.9324	15.3794	NA	NA	14.5623	NA	NA	NA	NA		NA	1.03661		0.169988	-0.475229	7378.1	3.86794
ENSSSCP00000011156	ENSSSCG00000010467	B-TFIID TATA-box binding protein associated factor 1 - VGNC Symbol VGNC:85899		NA	13.9975	NA	NA	13.6426	NA	NA	NA	NA	NA	NA	NA	NA	NA	NA		NA	NA		NA	NA	NA	NA
ENSSSCP00000011174	ENSSSCG00000010485	TBC1 domain family member 12 - VGNC Symbol VGNC:93762		NA	NA	NA	16.2714	14.997	NA	NA	NA	NA	16.4785	17.3667	NA	NA	NA	NA		NA	-0.65118		NA	NA	NA	NA
ENSSSCP00000011198	ENSSSCG00000010509	phosphoinositide-3-kinase adaptor protein 1 - VGNC Symbol VGNC:91435		15.1421	NA	NA	15.6786	15.6173	NA	NA	NA	NA	NA	NA	NA	NA	NA	NA		NA	NA		NA	NA	10351	4.01498
ENSSSCP00000011236	ENSSSCG00000010546	cytochrome P450 family 2 subfamily C member 33 - NCBI gene (formerly Entrezgene) 403107		17.055	17.4535	16.6165	17.4511	15.0945	15.7363	NA	NA	NA	NA	NA	NA	NA	NA	NA		NA	NA		0.0317778	-2.31256	5304.9	3.72468
ENSSSCP00000011681	ENSSSCG00000010954	of 1 Hsap:iron-sulfur cluster assembly 1 - HGNC:28660		15.0273	14.6982	14.8419	14.8033	15.0585	NA	NA	14.8191	NA	15.032	15.4232	NA	NA	NA	NA		NA	-0.384972		NA	NA	NA	NA
ENSSSCP00000011737	ENSSSCG00000011003	NADH:ubiquinone oxidoreductase subunit B6 - NCBI gene (formerly Entrezgene) 733605		17.4928	17.4756	17.7447	17.3062	16.8687	17.3014	16.564	17.3821	NA	NA	NA	NA	NA	NA	NA		NA	NA		0.200499	-0.475792	255570	5.40751
ENSSSCP00000011927	ENSSSCG00000011179	mitochondrial ribosomal protein L3 - VGNC Symbol VGNC:90360		14.8119	15.7464	15.1586	14.9739	14.2371	15.4513	15.3164	15.1366	NA	NA	NA	NA	NA	NA	NA		NA	NA		0.838649	-0.137334	17281	4.23757
ENSSSCP00000011979	ENSSSCG00000011230	oxysterol binding protein like 10 - VGNC Symbol VGNC:91068		16.2766	17.0413	17.2874	16.6932	16.4405	16.5893	NA	16.8898	15.9222	17.3332	17.1431	NA	NA	NA	NA		NA	0.0251202		NA	NA	42309	4.62643
ENSSSCP00000012171	ENSSSCG00000011417	DDB1 and CUL4 associated factor 1 - VGNC Symbol VGNC:87172		NA	NA	15.7549	15.9035	NA	NA	NA	NA	NA	NA	NA	NA	NA	NA	NA		NA	NA		NA	NA	2963.2	3.47176
ENSSSCP00000012248	ENSSSCG00000011494	proteasome 26S subunit non-ATPase 6 - VGNC Symbol VGNC:91924		16.3784	16.0123	15.8755	15.9553	15.9134	15.6235	15.9841	15.9146	NA	NA	14.1524	NA	NA	NA	NA		NA	1.903		0.408745	-0.19648	31496	4.49826
ENSSSCP00000012322	ENSSSCG00000011562	ER membrane protein complex subunit 3 - VGNC Symbol VGNC:87671		15.7557	15.9172	16.0777	15.9999	15.4533	15.9709	16.2817	15.8723	NA	NA	NA	NA	NA	NA	NA		NA	NA		0.906437	-0.0430751	50606	4.7042
ENSSSCP00000012387	ENSSSCG00000011624	minichromosome maintenance complex component 2 - VGNC Symbol VGNC:90073		14.9998	14.1876	14.245	13.9615	14.4226	NA	NA	14.417	NA	NA	13.8654	NA	NA	NA	NA		NA	0.483022		0.674849	-0.226836	2571.2	3.41014
ENSSSCP00000012523	ENSSSCG00000011752	fibronectin type III domain containing 3B - VGNC Symbol VGNC:88183		15.5095	15.9055	16.0732	15.8173	13.4105	14.7048	14.9265	14.7415	NA	NA	15.1342	NA	NA	NA	NA		NA	0.69218		0.0505816	-1.38056	8259.7	3.91696
ENSSSCP00000012554	ENSSSCG00000011783	eukaryotic translation initiation factor 2B subunit epsilon - VGNC Symbol VGNC:87612		17.1276	16.5781	17.0624	16.9603	17.1536	16.9572	17.0415	16.8504	NA	NA	15.9406	NA	NA	NA	NA		NA	0.991475		0.808425	0.0685978	51811	4.71442
ENSSSCP00000012569	ENSSSCG00000011798	DnaJ heat shock protein family (Hsp40) member B11 - NCBI gene (formerly Entrezgene) 100152894		14.8103	15.2892	15.2032	15.0273	14.452	14.3873	14.6967	15.102	NA	NA	NA	NA	NA	NA	NA		NA	NA		0.214245	-0.42298	24743	4.39345
ENSSSCP00000012761	ENSSSCG00000011977	discoidin CUB and LCCL domain containing 2 - VGNC Symbol VGNC:87180		NA	15.2382	NA	16.4098	NA	NA	NA	NA	NA	NA	14.9953	NA	NA	NA	NA		NA	0.828747		NA	NA	5638.5	3.75116
ENSSSCP00000012786	ENSSSCG00000012001	roundabout guidance receptor 1 - HGNC:10249		NA	15.3491	NA	NA	NA	NA	NA	NA	NA	16.4098	17.7463	NA	NA	NA	NA		NA	-1.72897		NA	NA	NA	NA
ENSSSCP00000012823	ENSSSCG00000012042	ATP synthase peripheral stalk subunit OSCP - NCBI gene (formerly Entrezgene) 733678		16.9163	17.0864	16.9714	16.726	16.6944	16.4191	15.9121	16.3301	NA	NA	12.5997	NA	NA	NA	NA		NA	4.32531		0.0725134	-0.586104	86388	4.93645
ENSSSCP00000012833	ENSSSCG00000012053	carbonyl reductase 3 - VGNC Symbol VGNC:86228		16.3022	15.9223	16.1504	16.5252	16.609	17.0159	16.4872	16.0833	NA	15.7505	14.4873	NA	NA	NA	NA		NA	1.1061		NA	NA	70903	4.85066
ENSSSCP00000013129	ENSSSCG00000012336	G protein nucleolar 3 like - VGNC Symbol VGNC:88541		14.6436	15.3865	NA	15.1445	NA	NA	NA	15.6787	NA	NA	NA	NA	NA	NA	NA		NA	NA		NA	NA	11952	4.07744
ENSSSCP00000013172	ENSSSCG00000012377	kinesin family member 4A - HGNC:13339		NA	13.6234	14.1362	14.5263	NA	NA	NA	NA	NA	NA	NA	NA	NA	NA	NA		NA	NA		NA	NA	2905.4	3.46321
ENSSSCP00000013451	ENSSSCG00000012652	SAM and SH3 domain containing 3 - VGNC Symbol VGNC:92584		NA	NA	NA	NA	NA	NA	NA	NA	16.5007	16.6174	16.2131	NA	16.9313	NA	16.6054		NA	NA		NA	NA	NA	NA
ENSSSCP00000013592	ENSSSCG00000012783	isocitrate dehydrogenase (NAD(+)) 3 non-catalytic subunit gamma - HGNC:5386		16.6597	17.8091	16.6229	16.7562	13.9905	16.4396	18.0911	17.0517	NA	NA	NA	NA	NA	NA	NA		NA	NA		0.746952	-0.56875	102010	5.00864
ENSSSCP00000013654	ENSSSCG00000012844	solute carrier family 25 member 22 - VGNC Symbol VGNC:92999		18.4411	18.9614	19.1085	18.5932	17.8676	18.54	18.5237	18.6456	NA	16.7653	16.202	NA	NA	NA	NA		NA	2.29239		0.348007	-0.381828	45656	4.6595
ENSSSCP00000013708	ENSSSCG00000028501	aldehyde dehydrogenase 3 family member B1 - NCBI gene (formerly Entrezgene) 100739347		16.046	16.2653	15.0552	15.3241	NA	NA	14.569	NA	NA	NA	NA	NA	NA	NA	NA		NA	NA		NA	NA	NA	NA
ENSSSCP00000013907	ENSSSCG00000024015	fatty acid desaturase 1 - VGNC Symbol VGNC:87875		17.8926	18.4924	17.9885	18.1537	NA	17.8531	18.6975	18.2044	NA	NA	NA	NA	NA	NA	NA		NA	NA		0.627928	-1.03941	79200	4.89873
ENSSSCP00000013928	ENSSSCG00000013094	damage specific DNA binding protein 1 - VGNC Symbol VGNC:87202		15.6597	15.8029	15.3942	16.2008	16.3356	NA	15.8124	15.1639	NA	NA	NA	NA	NA	NA	NA		NA	NA		0.630546	-0.578678	2581.1	3.4118
ENSSSCP00000013941	ENSSSCG00000013107	pre-mRNA processing factor 19 - VGNC Symbol VGNC:91839		15.7737	14.5244	14.888	14.941	15.5989	14.594	NA	NA	NA	15.5951	NA	NA	NA	NA	NA		NA	-0.563295		NA	NA	19411	4.28805
ENSSSCP00000014220	ENSSSCG00000013381	ribosomal protein S13 - VGNC Symbol VGNC:100853		15.2615	15.3045	15.1328	15.287	15.2335	15.0015	15.5516	15.2683	NA	NA	NA	NA	NA	NA	NA		NA	NA		0.942415	0.0172768	18382	4.26439
ENSSSCP00000014274	ENSSSCG00000013425	mitotic spindle positioning - VGNC Symbol VGNC:90241		NA	NA	NA	NA	NA	NA	NA	NA	15.2775	16.7503	15.4365	NA	NA	NA	NA		NA	NA		NA	NA	NA	NA
ENSSSCP00000014371	ENSSSCG00000013524	mitochondrial contact site and cristae organizing system subunit 13 - VGNC Symbol VGNC:100171		16.3063	16.6878	16.1849	16.4994	16.1799	16.014	15.2865	16.4939	NA	15.3789	13.9847	NA	NA	NA	NA		NA	1.73784		0.374138	-0.42603	83885	4.92368
ENSSSCP00000014649	ENSSSCG00000013778	NADH:ubiquinone oxidoreductase subunit B7 - VGNC Symbol VGNC:90648		17.623	17.7341	17.1569	17.7847	17.9366	18.3137	16.9497	17.1144	NA	NA	14.2192	NA	NA	NA	NA		NA	3.35542		0.994583	0.00393152	195210	5.2905
ENSSSCP00000014780	ENSSSCG00000013900	phosphoinositide-3-kinase regulatory subunit 2 - VGNC Symbol VGNC:100324		14.9406	14.9645	15.015	14.6664	14.7937	14.8518	14.7688	NA	15.1851	14.8325	15.0923	NA	NA	NA	NA		NA	-0.140003		NA	NA	4589.2	3.66174
ENSSSCP00000014810	ENSSSCG00000013930	ATPase 13A1 - VGNC Symbol VGNC:85637		15.9659	15.7105	15.5184	16.2829	15.5615	15.9991	16.1492	16.3426	NA	NA	NA	NA	NA	NA	NA		NA	NA		0.74877	0.143666	12548	4.09857
ENSSSCP00000014816	ENSSSCG00000013936	NADH:ubiquinone oxidoreductase subunit A13 - VGNC Symbol VGNC:100311		15.2057	15.6869	15.9453	14.8565	NA	14.7021	16.3377	15.7765	NA	NA	NA	NA	NA	NA	NA		NA	NA		0.932116	0.0767469	65426	4.81575
ENSSSCP00000014818	ENSSSCG00000013938	GATA zinc finger domain containing 2A - VGNC Symbol VGNC:88368		16.0705	16.1114	17.4797	16.2764	NA	15.4178	15.4061	16.1547	NA	NA	NA	NA	NA	NA	NA		NA	NA		0.200144	-1.20476	30357	4.48226
ENSSSCP00000014980	ENSSSCG00000014088	IQ motif containing GTPase activating protein 2 - VGNC Symbol VGNC:89192		22.9821	22.8626	22.8676	22.7791	22.399	22.6943	23.4234	23.5144	NA	21.3636	21.2948	NA	NA	NA	NA		NA	1.54365		NA	NA	771980	5.88761
ENSSSCP00000015016	ENSSSCG00000014121	zinc finger FYVE-type containing 16 - VGNC Symbol VGNC:95157		13.3264	14.6919	NA	NA	NA	NA	NA	NA	NA	NA	NA	NA	NA	NA	NA		NA	NA		NA	NA	1670.9	3.22295
ENSSSCP00000015563	ENSSSCG00000014633	caveolae associated protein 3 - VGNC Symbol VGNC:86218		16.1946	15.4652	16.0374	16.0891	16.0273	15.5296	14.3426	15.6653	NA	NA	NA	NA	NA	NA	NA		NA	NA		0.421096	-0.555381	19346	4.28659
ENSSSCP00000015719	ENSSSCG00000014800	ring finger protein 121 - VGNC Symbol VGNC:92349		NA	NA	NA	14.9817	NA	15.5101	15.327	NA	NA	NA	NA	NA	NA	NA	NA		NA	NA		NA	NA	19120	4.28149
ENSSSCP00000015729	ENSSSCG00000014811	inositol polyphosphate phosphatase like 1 - VGNC Symbol VGNC:89148		15.6951	15.662	15.7495	15.7758	NA	15.8882	15.4849	15.3288	NA	NA	NA	NA	NA	NA	NA		NA	NA		0.455946	-0.588164	10379	4.01616
ENSSSCP00000016018	ENSSSCG00000046892	ATP synthase membrane subunit g - NCBI gene (formerly Entrezgene) 396956		17.4967	17.657	17.7018	17.6313	16.9591	17.1934	16.8998	17.2071	NA	NA	15.6259	NA	NA	NA	NA		NA	1.99579		0.0278947	-0.556867	81074	4.90888
ENSSSCP00000016030	ENSSSCG00000015107	VPS11 core subunit of CORVET and HOPS complexes - VGNC Symbol VGNC:94837		15.3487	16.4967	15.2337	15.947	15.2332	NA	15.3925	15.2164	NA	NA	NA	NA	NA	NA	NA		NA	NA		0.322004	-0.933143	3556.7	3.55105
ENSSSCP00000016272	ENSSSCG00000015345	glucocorticoid induced 1 - VGNC Symbol VGNC:88476		14.3391	NA	15.032	15.1705	NA	NA	NA	14.0538	NA	NA	16.145	NA	NA	NA	NA		NA	-1.29777		NA	NA	13792	4.13963
ENSSSCP00000016289	ENSSSCG00000015360	ankyrin repeat and MYND domain containing 2 - VGNC Symbol VGNC:85319		15.0779	14.9679	15.1901	14.8948	14.1227	NA	NA	14.7546	NA	NA	NA	NA	NA	NA	NA		NA	NA		0.220227	-0.917559	14766	4.16926
ENSSSCP00000016387	ENSSSCG00000015455	cullin 1 - VGNC Symbol VGNC:87087		14.005	NA	NA	NA	15.1044	13.6275	NA	NA	NA	14.1015	NA	NA	NA	NA	NA		NA	-0.0964729		NA	NA	3612.3	3.55778
ENSSSCP00000016481	ENSSSCG00000015545	glutamate-ammonia ligase - NCBI gene (formerly Entrezgene) 396944		15.178	15.3207	15.6725	14.7973	15.3737	NA	NA	NA	15.5532	NA	NA	NA	NA	NA	NA		NA	-0.311105		NA	NA	NA	NA
ENSSSCP00000016491	ENSSSCG00000015555	laminin subunit gamma 1 - VGNC Symbol VGNC:89624		16.585	15.1849	14.1766	16.1596	15.606	15.5062	NA	15.118	NA	NA	14.9962	NA	NA	NA	NA		NA	0.530319		0.670869	-0.546651	5923.8	3.7726
ENSSSCP00000016496	ENSSSCG00000015560	actin related protein 2/3 complex subunit 5 - VGNC Symbol VGNC:85539		NA	NA	NA	NA	NA	NA	NA	NA	NA	16.62	NA	NA	NA	16.8849	NA		NA	NA		NA	NA	NA	NA
ENSSSCP00000016636	ENSSSCG00000015695	RAB3 GTPase activating protein catalytic subunit 1 - VGNC Symbol VGNC:98267		15.3901	16.0552	15.6618	15.7371	15.2771	NA	15.0033	15.7171	NA	NA	NA	NA	NA	NA	NA		NA	NA		0.289465	-0.717104	3625.3	3.55934
ENSSSCP00000016901	ENSSSCG00000015948	dynein cytoplasmic 1 intermediate chain 2 - VGNC Symbol VGNC:96224		16.961	16.7748	16.7481	17.0174	17.2345	17.3115	17.194	16.9116	NA	NA	15.0571	NA	NA	NA	NA		NA	1.81822		0.139958	0.287588	56711	4.75367
ENSSSCP00000016982	ENSSSCG00000016027	integrin subunit alpha V - VGNC Symbol VGNC:96380		15.2547	NA	14.9036	NA	NA	NA	NA	NA	NA	NA	NA	NA	NA	NA	NA		NA	NA		NA	NA	3312	3.52009
ENSSSCP00000017529	ENSSSCG00000016543	exocyst complex component 4 - VGNC Symbol VGNC:87830		17.2365	17.4448	17.3112	17.374	16.8577	16.9541	17.3578	17.0741	NA	NA	NA	NA	NA	NA	NA		NA	NA		0.171928	-0.280699	20558	4.31298
ENSSSCP00000017723	ENSSSCG00000016732	transforming growth factor beta regulator 4 - NCBI gene (formerly Entrezgene) 397641		15.9072	16.267	16.3825	15.7948	15.4793	15.4734	16.1723	15.7018	NA	NA	NA	NA	NA	NA	NA		NA	NA		0.306213	-0.381195	2199.7	3.34236
ENSSSCP00000017920	ENSSSCG00000016911	Mtr4 exosome RNA helicase - VGNC Symbol VGNC:90470		15.7756	NA	NA	NA	16.7032	NA	NA	NA	NA	NA	14.7592	NA	NA	NA	NA		NA	1.01635		NA	NA	NA	NA
ENSSSCP00000017960	ENSSSCG00000035738	descr. not available		NA	15.3829	NA	14.2726	NA	14.724	NA	NA	NA	NA	16.0006	NA	NA	NA	NA		NA	-1.17282		NA	NA	103210	5.01372
ENSSSCP00000018081	ENSSSCG00000017066	gem nuclear organelle associated protein 5 - VGNC Symbol VGNC:88413		16.1318	16.7699	17.0328	17.0729	16.431	NA	15.6048	NA	15.7767	14.7234	15.263	NA	NA	NA	NA		NA	1.49752		NA	NA	16056	4.20564
ENSSSCP00000018133	ENSSSCG00000017116	lysophosphatidylcholine acyltransferase 1 - VGNC Symbol VGNC:89788		16.4766	17.3661	17.0333	16.9127	16.4033	16.8739	16.7109	17.2466	NA	NA	NA	NA	NA	NA	NA		NA	NA		0.779	-0.138484	49108	4.69115
ENSSSCP00000018275	ENSSSCG00000017248	component of oligomeric golgi complex 1 - VGNC Symbol VGNC:86854		14.8697	15.188	15.3006	15.3163	14.8486	15.1226	14.6057	14.862	NA	NA	NA	NA	NA	NA	NA		NA	NA		0.236611	-0.308906	4708.7	3.6729
ENSSSCP00000018360	ENSSSCG00000017328	Rho GTPase activating protein 27 - VGNC Symbol VGNC:85466		14.6995	NA	16.7345	NA	15.235	NA	NA	NA	15.959	NA	16.1173	NA	NA	NA	NA		NA	-0.321171		NA	NA	NA	NA
ENSSSCP00000018672	ENSSSCG00000017617	serine carboxypeptidase 1 - VGNC Symbol VGNC:92645		15.8145	15.7242	15.8126	15.8689	15.6764	15.3167	14.8147	15.2511	NA	NA	NA	NA	NA	NA	NA		NA	NA		NA	NA	NA	NA
ENSSSCP00000018767	ENSSSCG00000017712	adaptor related protein complex 2 subunit beta 1 - VGNC Symbol VGNC:85385		16.1846	NA	15.645	15.3562	15.2888	NA	NA	15.2044	NA	NA	NA	NA	NA	NA	NA		NA	NA		0.377203	-0.583343	9975.2	3.99892
ENSSSCP00000018831	ENSSSCG00000017772	stromal cell derived factor 2 - VGNC Symbol VGNC:98306		16.0445	16.5824	16.3436	15.9873	15.4484	16.5906	15.7144	16.4832	NA	NA	NA	NA	NA	NA	NA		NA	NA		0.765327	-0.180304	108210	5.03427
ENSSSCP00000018857	ENSSSCG00000017799	carboxypeptidase D - VGNC Symbol VGNC:86935		NA	15.0603	15.0169	15.0007	NA	NA	NA	NA	NA	NA	NA	NA	NA	NA	NA		NA	NA		NA	NA	3067.1	3.48673
ENSSSCP00000018877	ENSSSCG00000017817	pre-mRNA processing factor 8 - VGNC Symbol VGNC:91846		15.9152	16.0346	16.3701	16.3214	NA	15.2489	14.8908	15.7815	NA	NA	NA	NA	NA	NA	NA		NA	NA		0.153994	-1.34616	3638.2	3.56089
ENSSSCP00000018942	ENSSSCG00000017882	MYB binding protein 1a - VGNC Symbol VGNC:90497		17.2915	17.5848	17.3785	17.4279	16.5909	17.7227	18.3624	17.7601	NA	NA	NA	NA	NA	NA	NA		NA	NA		0.804121	0.188361	44671	4.65003
ENSSSCP00000018989	ENSSSCG00000017924	proline glutamate and leucine rich protein 1 - VGNC Symbol VGNC:91310		17.4794	17.5635	18.2654	18.1907	17.2569	NA	NA	17.9291	NA	14.9085	NA	NA	NA	NA	NA		NA	2.96625		0.266993	-2.19029	23582	4.37258
ENSSSCP00000019054	ENSSSCG00000017986	nudE neurodevelopment protein 1 like 1 - VGNC Symbol VGNC:90625		NA	15.8434	NA	16.02	NA	NA	NA	NA	NA	NA	NA	NA	NA	NA	NA		NA	NA		NA	NA	22153	4.34543
ENSSSCP00000019138	ENSSSCG00000018078	mitochondrially encoded cytochrome c oxidase II - VGNC Symbol VGNC:99791		15.2369	15.1861	14.9329	NA	14.4777	14.5065	16.7416	15.9078	NA	NA	NA	NA	NA	NA	NA		NA	NA		0.58848	0.648282	34039	4.53198
ENSSSCP00000019327	ENSSSCG00000029478	cullin 4B - HGNC:2555		15.0183	15.4555	14.8814	15.1809	15.1358	15.2243	NA	14.9551	NA	NA	NA	NA	NA	NA	NA		NA	NA		0.568967	-0.424359	1830	3.26245
ENSSSCP00000019383	ENSSSCG00000030510	fibrillarin - VGNC Symbol VGNC:88022		14.9567	NA	NA	NA	15.1692	NA	15.1496	15.3302	NA	NA	NA	NA	NA	NA	NA		NA	NA		NA	NA	5014.4	3.70022
ENSSSCP00000019399	ENSSSCG00000024486	hook microtubule tethering protein 3 - VGNC Symbol VGNC:98037		15.1002	16.2599	NA	NA	NA	NA	NA	15.2472	NA	NA	13.9451	NA	NA	NA	NA		NA	1.73496		NA	NA	9272.7	3.96721
ENSSSCP00000019405	ENSSSCG00000005399	ring finger protein 20 - VGNC Symbol VGNC:92378		15.3247	14.7427	15.6624	15.1127	NA	NA	14.7814	15.0605	NA	NA	NA	NA	NA	NA	NA		NA	NA		0.234139	-0.591327	8305.5	3.91937
ENSSSCP00000019443	ENSSSCG00000023920	prolyl 3-hydroxylase 1 - HGNC:19316		14.8707	15.426	15.2345	15.0315	NA	15.143	NA	15.997	NA	NA	NA	NA	NA	NA	NA		NA	NA		0.743	-0.29641	30795	4.48848
ENSSSCP00000019628	ENSSSCG00000024770	DNA ligase 3 - VGNC Symbol VGNC:89721		14.8176	NA	14.8462	15.103	NA	14.8417	14.569	14.768	NA	NA	NA	NA	NA	NA	NA		NA	NA		0.816447	-0.203981	2982.1	3.47452
ENSSSCP00000020060	ENSSSCG00000029119	pre-mRNA processing factor 6 - VGNC Symbol VGNC:95677		16.2539	16.8137	16.5832	16.6313	15.7686	17.1317	16.9878	16.7009	NA	NA	NA	NA	NA	NA	NA		NA	NA		0.907039	0.0767393	45432	4.65736
ENSSSCP00000020264	ENSSSCG00000024316	cytochrome c oxidase subunit 5A - VGNC Symbol VGNC:86924		16.6769	NA	17.3169	16.9229	NA	NA	NA	NA	NA	NA	NA	16.8635	NA	NA	16.806		NA	NA		NA	NA	70520	4.84831
ENSSSCP00000020338	ENSSSCG00000022636	DENN domain containing 5B - VGNC Symbol VGNC:87255		20.1625	20.0495	20.4353	20.2001	NA	NA	NA	NA	NA	20.0989	NA	NA	20.1942	NA	NA		NA	0.112945		NA	NA	182940	5.26231
ENSSSCP00000020415	ENSSSCG00000022758	peroxisomal trans-2-enoyl-CoA reductase - VGNC Symbol VGNC:95880		17.4949	17.616	17.8087	17.5178	NA	17.8324	18.3401	17.376	NA	NA	NA	NA	NA	NA	NA		NA	NA		0.693873	-0.714928	164640	5.21654
ENSSSCP00000020443	ENSSSCG00000015949	solute carrier family 25 member 12 - VGNC Symbol VGNC:95502		16.5857	17.2683	16.8106	16.6303	15.967	16.693	16.9547	17.2418	NA	NA	NA	NA	NA	NA	NA		NA	NA		0.862243	-0.109601	58639	4.76819
ENSSSCP00000020535	ENSSSCG00000023738	component of oligomeric golgi complex 3 - HGNC:18619		15.4229	15.9556	16.3836	16.27	NA	15.6761	15.463	16.1029	NA	NA	NA	NA	NA	NA	NA		NA	NA		0.449061	-0.870011	15103	4.17906
ENSSSCP00000020951	ENSSSCG00000028879	procollagen-lysine 2-oxoglutarate 5-dioxygenase 3 - VGNC Symbol VGNC:91568		15.6408	NA	16.229	15.6007	15.6129	NA	15.8245	15.8453	NA	NA	NA	NA	NA	NA	NA		NA	NA		0.965404	0.0548911	14445	4.15972
ENSSSCP00000021128	ENSSSCG00000024219	TP53 induced glycolysis regulatory phosphatase - VGNC Symbol VGNC:93980		15.9537	16.2096	NA	16.08	NA	NA	NA	NA	NA	NA	NA	15.3966	NA	15.7106	NA		NA	NA		NA	NA	39799	4.59987
ENSSSCP00000021296	ENSSSCG00000028304	ZFP36 ring finger protein like 1 - VGNC Symbol VGNC:95146		15.6255	16.1872	16.0861	15.9608	NA	NA	NA	NA	NA	16.3279	16.8612	NA	NA	NA	NA		NA	-0.62965		NA	NA	NA	NA
ENSSSCP00000021331	ENSSSCG00000026239	VPS35 retromer complex component - VGNC Symbol VGNC:94848		17.0095	14.9534	14.1612	NA	NA	NA	NA	NA	NA	NA	NA	NA	NA	NA	NA		NA	NA		NA	NA	17171	4.2348
ENSSSCP00000021463	ENSSSCG00000023865	of 1 Hsap:chromosome 10 open reading frame 88 - HGNC:25822		14.9491	14.7808	14.7927	15.013	NA	NA	NA	NA	NA	NA	NA	NA	NA	NA	NA		NA	NA		NA	NA	6131.6	3.78757
ENSSSCP00000021622	ENSSSCG00000020823	BSCL2 lipid droplet biosis associated seipin - VGNC Symbol VGNC:85891		16.3045	16.5955	15.9894	16.2775	NA	NA	NA	15.6022	NA	NA	NA	NA	NA	NA	NA		NA	NA		NA	NA	3252.1	3.51216
ENSSSCP00000021744	ENSSSCG00000022492	adenosine monophosphate deaminase 3 - VGNC Symbol VGNC:85288		NA	13.6982	NA	NA	NA	NA	NA	NA	NA	16.0192	17.0607	15.8372	NA	15.4918	15.5703		NA	-2.84176		NA	NA	NA	NA
ENSSSCP00000021799	ENSSSCG00000024864	ataxin 10 - VGNC Symbol VGNC:85688		NA	16.9289	17.4583	17.4931	15.8197	NA	NA	17.854	NA	NA	NA	NA	NA	NA	NA		NA	NA		0.630874	-1.02226	53119	4.72525
ENSSSCP00000021980	ENSSSCG00000027085	ubiquinol-cytochrome c reductase Rieske iron-sulfur polypeptide 1 - HGNC:12587		16.7874	15.0736	NA	16.6997	NA	NA	15.0461	NA	NA	NA	NA	NA	NA	NA	NA		NA	NA		NA	NA	11009	4.04175
ENSSSCP00000022034	ENSSSCG00000020666	EH domain containing 4 - VGNC Symbol VGNC:87598		18.6563	18.8778	19.0328	18.7699	17.6947	18.1675	19.057	18.375	16.2458	16.3043	16.0726	NA	NA	NA	NA		NA	2.62664		0.313859	-0.510633	145400	5.16256
ENSSSCP00000022166	ENSSSCG00000027857	Dmx like 1 - VGNC Symbol VGNC:87359		16.2979	16.8881	16.5426	16.5477	15.4011	NA	14.9604	15.5604	15.4314	15.7614	16.1735	NA	NA	NA	NA		NA	0.780303		NA	NA	4627	3.6653
ENSSSCP00000022216	ENSSSCG00000004705	microtubule associated protein 1A - VGNC Symbol VGNC:89978		14.5828	15.3076	14.9561	15.1895	13.8704	13.8202	13.6731	13.6647	13.9269	12.6681	14.0345	NA	NA	NA	NA		NA	1.46583		NA	NA	2389.6	3.37833
ENSSSCP00000022621	ENSSSCG00000010299	annexin A7 - VGNC Symbol VGNC:85372		14.42	13.6506	13.8012	13.6353	16.5134	NA	NA	13.9388	NA	NA	NA	NA	NA	NA	NA		NA	NA		0.36278	1.04127	13143	4.11869
ENSSSCP00000022646	ENSSSCG00000022900	SPT16 homolog facilitates chromatin remodeling subunit - VGNC Symbol VGNC:93622		15.2682	14.413	14.4645	14.5103	14.9631	NA	NA	NA	NA	NA	NA	NA	NA	NA	NA		NA	NA		NA	NA	1923.4	3.28407
ENSSSCP00000022697	ENSSSCG00000029781	selenoprotein M - NCBI gene (formerly Entrezgene) 100302025		15.8398	15.1919	15.6844	15.9552	15.4461	15.6205	15.6551	15.8489	15.3853	15.4814	16.1753	NA	NA	NA	NA		NA	-0.0128072		NA	NA	47638	4.67795
ENSSSCP00000022710	ENSSSCG00000026302	marker of proliferation Ki-67 - VGNC Symbol VGNC:90244		15.983	16.1486	16.3224	15.884	16.3601	NA	16.4847	16.7794	NA	16.0979	16.1597	NA	NA	NA	NA		NA	-0.0442645		NA	NA	4631.5	3.66572
ENSSSCP00000022920	ENSSSCG00000017777	flotillin 2 - VGNC Symbol VGNC:88159		NA	15.683	15.4148	16.2588	15.1817	NA	NA	NA	NA	NA	NA	NA	NA	NA	NA		NA	NA		NA	NA	10291	4.01246
ENSSSCP00000023119	ENSSSCG00000029633	ubiquitin specific peptidase 24 - VGNC Symbol VGNC:94754		NA	14.8584	15.0222	NA	NA	NA	NA	NA	NA	NA	NA	NA	NA	NA	NA		NA	NA		NA	NA	NA	NA
ENSSSCP00000023129	ENSSSCG00000030567	signal sequence receptor subunit 3 - VGNC Symbol VGNC:93492		15.8142	16.2065	16.1033	15.383	15.4707	15.5486	16.6436	16.2754	NA	NA	NA	NA	NA	NA	NA		NA	NA		0.872139	0.107818	112180	5.04992
ENSSSCP00000023238	ENSSSCG00000022955	RNA polymerase II subunit B - VGNC Symbol VGNC:91647		15.7895	15.2003	15.5564	15.6812	14.3892	14.3549	15.208	14.7183	NA	NA	12.9788	NA	NA	NA	NA		NA	2.57805		0.0517664	-0.889276	6414.6	3.80717
ENSSSCP00000023319	ENSSSCG00000014081	ceramide transporter 1 - VGNC Symbol VGNC:86590		NA	14.5095	NA	NA	16.2569	NA	16.3207	NA	NA	NA	NA	NA	NA	NA	NA		NA	NA		NA	NA	8310.2	3.91961
ENSSSCP00000023383	ENSSSCG00000026752	bystin like - NCBI gene (formerly Entrezgene) 100156292		NA	16.152	16.1993	16.535	NA	15.0541	NA	NA	NA	NA	NA	NA	NA	NA	NA		NA	NA		NA	NA	14735	4.16835
ENSSSCP00000023574	ENSSSCG00000023996	golgi membrane protein 2 - VGNC Symbol VGNC:96582		16.0572	14.6691	14.9249	15.118	15.2183	NA	14.7632	15.1378	NA	NA	NA	NA	NA	NA	NA		NA	NA		0.530435	-0.672216	18416	4.2652
ENSSSCP00000023646	ENSSSCG00000003489	ER membrane protein complex subunit 1 - VGNC Symbol VGNC:97050		15.8043	15.9074	15.8947	15.6866	15.6272	16.09	16.2441	16.1969	NA	NA	NA	NA	NA	NA	NA		NA	NA		0.405432	0.216315	30970	4.49094
ENSSSCP00000023830	ENSSSCG00000002799	CCR4-NOT transcription complex subunit 1 - VGNC Symbol VGNC:86831		15.2268	15.7421	15.571	NA	NA	NA	NA	NA	NA	NA	NA	NA	NA	NA	NA		NA	NA		NA	NA	3278.1	3.51562
ENSSSCP00000024028	ENSSSCG00000025507	ribosomal protein L27 - VGNC Symbol VGNC:99035		15.8663	16.5634	15.9827	16.3458	15.2293	16.3478	17.1147	15.6858	NA	NA	NA	NA	NA	NA	NA		NA	NA		0.912843	-0.0951355	65802	4.81824
ENSSSCP00000024125	ENSSSCG00000031919	descr. not available		16.3263	16.1305	16.2639	16.3311	16.1881	16.0022	NA	15.853	NA	NA	NA	NA	NA	NA	NA		NA	NA		NA	NA	NA	NA
ENSSSCP00000024326	ENSSSCG00000028278	RNA polymerase II subunit A - VGNC Symbol VGNC:91646		15.475	16.0475	15.3339	15.4164	14.4713	14.9385	14.4651	14.4942	NA	NA	14.3983	NA	NA	NA	NA		NA	1.16993		NA	NA	6557.4	3.81673
ENSSSCP00000024773	ENSSSCG00000024437	adaptor related protein complex 2 subunit mu 1 - VGNC Symbol VGNC:85386		NA	14.9388	15.2307	15.6048	15.3945	16.3687	NA	14.2414	NA	NA	NA	NA	NA	NA	NA		NA	NA		0.853343	0.252262	7044.8	3.84787
ENSSSCP00000024932	ENSSSCG00000022874	DnaJ heat shock protein family (Hsp40) member A3 - VGNC Symbol VGNC:102562		16.3554	16.2548	16.5015	16.3805	NA	15.9279	15.9588	16.1255	NA	NA	NA	NA	NA	NA	NA		NA	NA		0.341064	-0.933875	29022	4.46273
ENSSSCP00000025010	ENSSSCG00000029637	lysine demethylase 2A - VGNC Symbol VGNC:89410		NA	14.5672	14.5017	NA	NA	NA	NA	NA	NA	NA	14.3078	NA	NA	NA	NA		NA	0.226607		NA	NA	NA	NA
ENSSSCP00000025259	ENSSSCG00000026655	protein tyrosine phosphatase non-receptor type 13 - VGNC Symbol VGNC:91974		15.2868	15.5212	15.1366	15.3247	15.0138	15.3648	14.9049	14.7361	15.7315	15.7435	NA	NA	NA	NA	NA		NA	-0.42016		NA	NA	3079.4	3.48847
ENSSSCP00000025305	ENSSSCG00000024660	descr. not available		14.8851	14.9802	NA	15.0131	15.6856	NA	NA	16.2451	NA	NA	14.9974	NA	NA	NA	NA		NA	-0.0379586		0.619831	0.587008	77976	4.89196
ENSSSCP00000025367	ENSSSCG00000012309	shroom family member 4 - VGNC Symbol VGNC:92861		16.0566	16.5476	16.2502	16.9142	15.7127	15.8109	15.9111	15.829	17.8367	16.7897	16.5179	NA	NA	NA	NA		NA	-0.605962		NA	NA	18288	4.26217
ENSSSCP00000025445	ENSSSCG00000028920	DNA polymerase delta interacting protein 2 - VGNC Symbol VGNC:91629		15.9787	15.3068	15.6681	14.5674	14.8537	NA	15.1573	15.57	NA	NA	14.6288	NA	NA	NA	NA		NA	0.751447		0.543769	-0.47486	17399	4.24052
ENSSSCP00000025799	ENSSSCG00000022866	nuclear RNA export factor 1 - VGNC Symbol VGNC:90993		16.2202	16.4119	NA	16.3325	NA	NA	NA	NA	17.4047	16.7229	NA	NA	16.7424	NA	16.5173		NA	-0.742258		NA	NA	NA	NA
ENSSSCP00000025943	ENSSSCG00000007721	ral transcription factor IIi - VGNC Symbol VGNC:88736		16.3913	16.3438	16.6368	16.4421	16.7201	16.6208	16.4549	16.3121	16.8452	16.9782	15.4894	NA	NA	NA	NA		NA	0.0158813		NA	NA	29100	4.46389
ENSSSCP00000025966	ENSSSCG00000028048	Rho guanine nucleotide exchange factor 15 - VGNC Symbol VGNC:85489		16.3719	16.8583	15.494	15.0728	15.1408	16.5817	NA	15.4968	NA	NA	NA	NA	NA	NA	NA		NA	NA		0.742603	-0.330158	15302	4.18475
ENSSSCP00000026052	ENSSSCG00000023140	eukaryotic translation initiation factor 2B subunit delta - HGNC:3260		NA	15.4095	13.922	13.987	12.7236	NA	NA	NA	NA	NA	NA	NA	NA	NA	NA		NA	NA		NA	NA	22805	4.35803
ENSSSCP00000026068	ENSSSCG00000028178	fumarate hydratase - VGNC Symbol VGNC:96300		14.9115	NA	14.6559	14.6454	NA	NA	NA	14.7082	NA	NA	NA	NA	NA	NA	NA		NA	NA		NA	NA	12854	4.10904
ENSSSCP00000026081	ENSSSCG00000026812	EMG1 N1-specific pseudouridine methyltransferase - VGNC Symbol VGNC:87678		16.7702	NA	NA	16.9049	NA	NA	17.4592	NA	NA	NA	NA	NA	NA	NA	NA		NA	NA		NA	NA	93027	4.96861
ENSSSCP00000026091	ENSSSCG00000010589	sideroflexin 2 - VGNC Symbol VGNC:92784		15.9093	16.3478	16.4997	16.1355	NA	16.3335	16.4826	16.5047	NA	NA	NA	NA	NA	NA	NA		NA	NA		0.740021	-0.41407	43516	4.63865
ENSSSCP00000026198	ENSSSCG00000009946	spliceosome associated factor 3 U4/U6 recycling protein - VGNC Symbol VGNC:96595		15.7702	14.8387	15.9376	15.6067	14.956	NA	NA	15.1193	NA	NA	NA	NA	NA	NA	NA		NA	NA		0.142593	-1.10111	8008.6	3.90356
ENSSSCP00000026291	ENSSSCG00000006263	ATPase H+ transporting V1 subunit H - VGNC Symbol VGNC:85677		14.4675	14.3452	14.2321	14.1734	14.7071	14.447	NA	NA	NA	NA	NA	NA	NA	NA	NA		NA	NA		0.904481	-0.0673046	9588.6	3.98176
ENSSSCP00000026452	ENSSSCG00000028210	5 3-nucleotidase cytosolic - VGNC Symbol VGNC:90918		15.957	15.8055	15.8727	15.6209	16.3224	15.9002	NA	16.069	NA	NA	15.0224	NA	NA	NA	NA		NA	0.791592		0.748632	-0.468403	65374	4.81541
ENSSSCP00000026484	ENSSSCG00000028157	caspase 8 - VGNC Symbol VGNC:95639		15.6314	15.5968	15.3039	15.4836	NA	NA	NA	NA	15.9155	15.8835	15.8908	NA	NA	NA	NA		NA	-0.392677		NA	NA	NA	NA
ENSSSCP00000026604	ENSSSCG00000026590	HGH1 homolog - VGNC Symbol VGNC:88871		NA	NA	15.1938	15.1476	15.4585	NA	15.9636	15.5441	NA	NA	NA	NA	NA	NA	NA		NA	NA		0.592892	0.563034	23975	4.37976
ENSSSCP00000026614	ENSSSCG00000024245	aminoacyl tRNA synthetase complex interacting multifunctional protein 2 - VGNC Symbol VGNC:85203		14.0721	14.3038	14.3082	14.2226	NA	NA	15.178	14.7699	NA	NA	NA	NA	NA	NA	NA		NA	NA		0.818282	0.192791	7662.2	3.88435
ENSSSCP00000026635	ENSSSCG00000023391	lon peptidase 2 peroxisomal - VGNC Symbol VGNC:89776		16.1519	15.7611	15.2295	15.2283	14.3056	NA	14.9307	14.3437	NA	NA	13.1572	NA	NA	NA	NA		NA	2.43549		0.0421538	-1.14545	5681.1	3.75443
ENSSSCP00000026774	ENSSSCG00000025321	MYC associated zinc finger protein - HGNC:6914		15.523	NA	14.9887	NA	NA	NA	NA	NA	NA	14.9438	15.6151	NA	NA	NA	NA		NA	-0.0235407		NA	NA	NA	NA
ENSSSCP00000027024	ENSSSCG00000030535	sorting nexin 9 - VGNC Symbol VGNC:93326		14.8803	14.7175	14.8957	14.704	NA	NA	NA	14.4518	NA	NA	14.3443	NA	NA	NA	NA		NA	0.455079		NA	NA	5588.1	3.74726
ENSSSCP00000027060	ENSSSCG00000021333	p21 (RAC1) activated kinase 4 - VGNC Symbol VGNC:98526		15.9057	16.5664	16.2994	16.0532	15.7394	15.7853	15.4938	15.7275	NA	NA	NA	NA	NA	NA	NA		NA	NA		0.0742105	-0.519683	26782	4.42784
ENSSSCP00000027135	ENSSSCG00000024240	coiled-coil domain containing 9 - VGNC Symbol VGNC:86327		NA	13.4123	NA	NA	NA	NA	NA	13.0872	NA	15.5361	NA	NA	NA	NA	NA		NA	-2.12379		NA	NA	NA	NA
ENSSSCP00000027336	ENSSSCG00000024222	mutL homolog 1 - VGNC Symbol VGNC:90252		NA	15.7959	16.2037	NA	NA	NA	16.1319	16.0423	NA	NA	NA	NA	NA	NA	NA		NA	NA		0.934993	0.166859	9560.1	3.98046
ENSSSCP00000027411	ENSSSCG00000016565	zinc finger C3HC-type containing 1 - VGNC Symbol VGNC:95104		15.9152	16.2269	15.56	16.1651	15.0791	15.446	NA	14.7352	NA	NA	14.8712	NA	NA	NA	NA		NA	1.09559		0.101258	-1.25207	20234	4.30608
ENSSSCP00000027688	ENSSSCG00000023677	charged multivesicular body protein 1A - VGNC Symbol VGNC:86648		15.2144	15.7262	15.1663	15.4755	15.2508	16.0718	16.1473	15.7854	16.1104	16.0531	15.4288	NA	NA	NA	NA		NA	-0.468521		NA	NA	63138	4.80029
ENSSSCP00000027841	ENSSSCG00000023935	GDP-mannose pyrophosphorylase A - NCBI gene (formerly Entrezgene) 100623137		16.6972	16.7877	NA	NA	16.7939	NA	NA	16.7636	NA	NA	NA	NA	NA	NA	NA		NA	NA		0.887321	0.292578	46652	4.66887
ENSSSCP00000027865	ENSSSCG00000024693	mitochondrial ribosomal protein L17 - NCBI gene (formerly Entrezgene) 100512482		14.918	14.8399	NA	14.5421	15.7654	NA	NA	14.7637	NA	14.9621	15.4566	NA	NA	NA	NA		NA	-0.442656		NA	NA	NA	NA
ENSSSCP00000027866	ENSSSCG00000023354	acyl-CoA dehydrogenase family member 9 - VGNC Symbol VGNC:97861		14.8351	15.653	14.9744	15.2402	NA	NA	14.9748	15.2902	NA	NA	14.5677	NA	NA	NA	NA		NA	0.607919		0.424922	-0.391654	8460.7	3.92741
ENSSSCP00000027867	ENSSSCG00000027051	ER membrane protein complex subunit 7 - VGNC Symbol VGNC:87672		16.2897	16.4003	16.0785	15.7664	16.7468	16.4339	NA	16.124	NA	NA	NA	NA	NA	NA	NA		NA	NA		NA	NA	NA	NA
ENSSSCP00000028070	ENSSSCG00000021145	adaptor related protein complex 1 subunit sigma 1 - VGNC Symbol VGNC:97032		NA	15.6649	15.8545	15.972	15.14	NA	NA	15.7785	NA	NA	NA	NA	NA	NA	NA		NA	NA		0.884557	-0.32107	46061	4.66333
ENSSSCP00000028599	ENSSSCG00000024096	receptor interacting serine/threonine kinase 2 - VGNC Symbol VGNC:98848		NA	17.3604	17.0575	17.0448	NA	NA	NA	14.0957	NA	NA	16.2172	NA	NA	NA	NA		NA	0.937067		NA	NA	33631	4.52674
ENSSSCP00000028805	ENSSSCG00000012131	motile sperm domain containing 2 - VGNC Symbol VGNC:90314		14.8503	14.2794	NA	14.2679	15.436	NA	NA	NA	NA	14.2663	NA	NA	NA	NA	NA		NA	0.199523		NA	NA	13450	4.12872
ENSSSCP00000028998	ENSSSCG00000005955	EFR3 homolog A - VGNC Symbol VGNC:87579		15.734	15.9946	15.9209	15.4597	NA	NA	NA	15.5061	NA	NA	NA	NA	NA	NA	NA		NA	NA		NA	NA	1863.4	3.27031
ENSSSCP00000029439	ENSSSCG00000012772	B cell receptor associated protein 31 - VGNC Symbol VGNC:85769		15.3228	13.7121	NA	13.683	16.3625	NA	NA	NA	NA	NA	NA	NA	NA	NA	NA		NA	NA		NA	NA	8727.9	3.94091
ENSSSCP00000029538	ENSSSCG00000022479	ubiquitin protein ligase E3 component n-recognin 5 - VGNC Symbol VGNC:94671		15.2598	NA	14.1061	15.07	14.1252	14.2639	NA	14.2104	NA	NA	NA	NA	NA	NA	NA		NA	NA		0.673744	-0.274775	1348.2	3.12975
ENSSSCP00000029594	ENSSSCG00000011101	integrin subunit beta 1 - VGNC Symbol VGNC:96381		17.9517	NA	17.2926	17.4886	NA	NA	NA	NA	NA	NA	NA	NA	NA	NA	NA		NA	NA		NA	NA	NA	NA
ENSSSCP00000029792	ENSSSCG00000009370	forkhead box O1 - VGNC Symbol VGNC:98013		NA	14.8786	NA	15.1532	NA	14.952	NA	NA	NA	16.1896	16.9834	NA	NA	NA	NA		NA	-1.57063		NA	NA	NA	NA
ENSSSCP00000029823	ENSSSCG00000011314	leucine zipper transcription factor like 1 - VGNC Symbol VGNC:89926		14.4379	12.7365	13.4969	13.3852	14.9608	NA	NA	13.1077	NA	NA	13.4155	NA	NA	NA	NA		NA	0.0986408		0.59932	0.552256	11820	4.07262
ENSSSCP00000029954	ENSSSCG00000012166	spermine synthase - HGNC:11123		NA	NA	NA	NA	NA	NA	NA	NA	NA	NA	NA	16.0591	14.5709	NA	14.6731		NA	NA		NA	NA	NA	NA
ENSSSCP00000029990	ENSSSCG00000007478	spalt like transcription factor 4 - NCBI gene (formerly Entrezgene) 100136902		14.3263	14.9161	NA	NA	NA	NA	NA	NA	NA	NA	NA	NA	NA	NA	NA		NA	NA		NA	NA	690.12	2.83892
ENSSSCP00000030063	ENSSSCG00000006580	S100 calcium binding protein A2 - VGNC Symbol VGNC:92541		15.2827	15.1897	15.2207	NA	NA	NA	NA	NA	NA	NA	15.1885	15.8117	NA	NA	NA		NA	0.0425536		NA	NA	NA	NA
ENSSSCP00000030284	ENSSSCG00000011795	insulin like growth factor 2 mRNA binding protein 2 - VGNC Symbol VGNC:89055		16.4147	16.2891	16.7066	16.466	15.8757	16.0798	15.9829	16.3248	NA	NA	NA	NA	NA	NA	NA		NA	NA		NA	NA	56793	4.75429
ENSSSCP00000030380	ENSSSCG00000007496	replication termination factor 2 - VGNC Symbol VGNC:95693		14.9272	14.443	13.9271	14.8802	NA	NA	NA	NA	NA	NA	15.3475	NA	NA	NA	NA		NA	-0.803138		NA	NA	NA	NA
ENSSSCP00000030626	ENSSSCG00000040183	cyclin dependent kinase 6 - HGNC:1777		15.6923	16.1613	15.2835	15.7701	16.2539	16.5679	NA	16.2942	NA	NA	NA	NA	NA	NA	NA		NA	NA		0.912129	-0.186096	26290	4.41979
ENSSSCP00000030767	ENSSSCG00000008986	septin 11 - VGNC Symbol VGNC:92720		16.6655	NA	NA	16.289	18.0045	NA	NA	NA	NA	16.6611	NA	NA	NA	NA	NA		NA	-0.18383		NA	NA	NA	NA
ENSSSCP00000030827	ENSSSCG00000005976	NADH:ubiquinone oxidoreductase subunit B9 - VGNC Symbol VGNC:90649		14.4827	16.2275	NA	14.9788	NA	15.2638	14.9029	14.0712	NA	NA	NA	NA	NA	NA	NA		NA	NA		0.604599	-0.481225	682790	5.83429
ENSSSCP00000030911	ENSSSCG00000006201	ADP ribosylation factor guanine nucleotide exchange factor 1 - VGNC Symbol VGNC:85451		15.8667	16.2445	16.1844	16.258	15.6552	16.2761	15.8425	15.8157	NA	NA	NA	NA	NA	NA	NA		NA	NA		0.384961	-0.241044	7606.8	3.8812
ENSSSCP00000031139	ENSSSCG00000031789	acyl-CoA synthetase long chain family member 5 - VGNC Symbol VGNC:85034		15.0738	NA	15.2043	14.9605	14.8138	14.7375	15.4315	14.8271	NA	NA	NA	NA	NA	NA	NA		NA	NA		0.815924	0.159736	7357	3.8667
ENSSSCP00000031255	ENSSSCG00000015790	solute carrier family 25 member 4 - VGNC Symbol VGNC:95503		NA	NA	15.4317	15.8144	14.8883	15.6359	NA	16.2894	NA	NA	NA	NA	NA	NA	NA		NA	NA		0.80631	0.432842	15052	4.17759
ENSSSCP00000031334	ENSSSCG00000009844	heat shock protein family B (small) member 8 - VGNC Symbol VGNC:96685		16.2675	16.3978	16.5347	16.5292	NA	16.1006	NA	16.43	NA	NA	NA	NA	NA	NA	NA		NA	NA		0.270073	-1.40309	50123	4.70004
ENSSSCP00000031364	ENSSSCG00000034758	pyridoxal kinase - NCBI gene (formerly Entrezgene) 396983		15.074	NA	14.7686	NA	NA	NA	NA	NA	NA	NA	NA	15.2764	NA	NA	NA		NA	NA		NA	NA	6237.2	3.79499
ENSSSCP00000031484	ENSSSCG00000003600	tubulointerstitial nephritis antigen like 1 - VGNC Symbol VGNC:93999		18.256	17.5815	17.8923	17.8736	15.4062	16.7259	16.4301	17.0605	17.2215	NA	16.5956	NA	NA	NA	NA		NA	0.992333		NA	NA	83783	4.92316
ENSSSCP00000031553	ENSSSCG00000035134	mitochondrial ribosomal protein S7 - VGNC Symbol VGNC:90400		14.4544	14.9547	13.6731	14.9199	14.3752	14.4104	NA	NA	NA	NA	NA	NA	NA	NA	NA		NA	NA		0.466073	-0.481689	13919	4.14361
ENSSSCP00000031592	ENSSSCG00000036317	vasodilator stimulated phosphoprotein - VGNC Symbol VGNC:94804		15.3168	14.2398	14.521	14.6903	15.3849	NA	NA	14.4088	NA	NA	NA	NA	NA	NA	NA		NA	NA		0.612245	-0.451596	13692	4.13647
ENSSSCP00000031635	ENSSSCG00000031251	DET1 and DDB1 associated 1 - VGNC Symbol VGNC:87199		15.1016	15.6515	15.5942	15.3284	15.1745	NA	NA	NA	NA	17.2224	15.7619	NA	NA	NA	NA		NA	-1.07322		NA	NA	90011	4.9543
ENSSSCP00000031802	ENSSSCG00000005944	N-myc downstream regulated 1 - VGNC Symbol VGNC:98825		17.4598	17.2467	NA	17.2535	NA	NA	NA	NA	17.7566	17.7018	17.7299	18.2087	17.9642	17.8498	18.1007		NA	-0.409431		NA	NA	NA	NA
ENSSSCP00000031980	ENSSSCG00000010569	O-GlcNAcase - VGNC Symbol VGNC:96756		15.7875	15.8249	NA	15.3351	14.6088	NA	15.2879	14.8899	NA	NA	NA	NA	NA	NA	NA		NA	NA		0.541256	-0.666527	10683	4.02869
ENSSSCP00000032171	ENSSSCG00000035080	ribosomal protein L23a - VGNC Symbol VGNC:92426		16.8174	NA	17.124	17.0941	NA	NA	17.5299	17.2827	NA	16.2391	NA	NA	NA	NA	NA		NA	0.772731		0.726785	-0.872296	201890	5.30511
ENSSSCP00000032179	ENSSSCG00000028902	RB1 inducible coiled-coil 1 - VGNC Symbol VGNC:92133		NA	17.5277	NA	17.554	NA	NA	NA	NA	NA	NA	NA	NA	NA	NA	NA		NA	NA		NA	NA	13733	4.13777
ENSSSCP00000032254	ENSSSCG00000007280	itchy E3 ubiquitin protein ligase - HGNC:13890		15.677	15.7125	16.0614	NA	NA	NA	NA	15.3932	15.9527	16.0152	NA	NA	NA	NA	NA		NA	-0.166989		NA	NA	NA	NA
ENSSSCP00000032320	ENSSSCG00000040273	descr. not available		15.4652	15.931	15.5648	15.6204	16.6298	16.5242	16.4817	16.0366	NA	NA	14.9218	NA	NA	NA	NA		NA	0.723578		0.0373488	0.772707	142620	5.15418
ENSSSCP00000032328	ENSSSCG00000021427	dynactin subunit 4 - VGNC Symbol VGNC:99635		16.2009	15.2621	15.2526	15.4503	15.4918	15.0679	NA	15.5462	NA	NA	NA	NA	NA	NA	NA		NA	NA		0.497337	-0.412426	19468	4.28932
ENSSSCP00000032372	ENSSSCG00000011446	NIMA related kinase 4 - VGNC Symbol VGNC:98151		14.1019	NA	NA	13.8053	NA	NA	NA	NA	NA	NA	NA	NA	NA	NA	NA		NA	NA		NA	NA	231.9	2.3653
ENSSSCP00000032445	ENSSSCG00000013633	coactivator associated arginine methyltransferase 1 - VGNC Symbol VGNC:86191		17.6362	17.2181	17.2986	17.6852	17.4933	17.5766	14.7164	NA	NA	16.3303	NA	NA	NA	NA	NA		NA	1.12916		0.348291	-1.52936	69060	4.83923
ENSSSCP00000032449	ENSSSCG00000011064	acyl-CoA binding domain containing 5 - VGNC Symbol VGNC:95997		15.1354	NA	NA	NA	NA	NA	NA	NA	NA	15.7914	NA	NA	NA	NA	NA		NA	-0.656003		NA	NA	NA	NA
ENSSSCP00000032590	ENSSSCG00000011456	choline dehydrogenase - VGNC Symbol VGNC:86636		16.3512	16.2211	16.0241	16.2478	NA	NA	NA	NA	NA	NA	NA	NA	NA	NA	NA		NA	NA		NA	NA	19335	4.28634
ENSSSCP00000032618	ENSSSCG00000008487	atlastin GTPase 2 - VGNC Symbol VGNC:85628		15.8127	16.6474	16.0884	NA	NA	NA	15.9554	16.0925	NA	NA	NA	NA	NA	NA	NA		NA	NA		0.677437	-0.417028	17730	4.24871
ENSSSCP00000032744	ENSSSCG00000012943	mitochondrial ribosomal protein L11 - VGNC Symbol VGNC:90350		15.9727	16.7945	16.2276	16.3013	16.3903	16.7149	15.8328	16.4158	NA	NA	NA	NA	NA	NA	NA		NA	NA		0.978652	0.0144603	15023	4.17676
ENSSSCP00000033064	ENSSSCG00000040782	mitochondrial ribosomal protein S21 - VGNC Symbol VGNC:98821		14.4213	14.8063	14.9753	14.9706	NA	15.0196	NA	14.5975	NA	NA	NA	NA	NA	NA	NA		NA	NA		0.501827	-0.268419	46327	4.66583
ENSSSCP00000033279	ENSSSCG00000009047	SWI/SNF related matrix associated actin dependent regulator of chromatin subfamily a member 5 - VGNC Symbol VGNC:93228		NA	15.0587	NA	14.0558	NA	15.1167	15.977	15.088	NA	NA	NA	NA	NA	NA	NA		NA	NA		0.430392	0.631558	6403.4	3.80641
ENSSSCP00000033466	ENSSSCG00000009010	ADP ribosylation factor interacting protein 1 - VGNC Symbol VGNC:85453		NA	NA	16.2593	16.353	15.5653	NA	NA	15.5582	17.0029	NA	16.7764	NA	NA	NA	NA		NA	-0.583503		NA	NA	25643	4.40897
ENSSSCP00000033660	ENSSSCG00000033010	AHNAK nucleoprotein - VGNC Symbol VGNC:96790		NA	NA	NA	NA	NA	NA	NA	NA	16.7429	16.8515	NA	NA	NA	NA	NA		NA	NA		NA	NA	NA	NA
ENSSSCP00000033676	ENSSSCG00000017835	clustered mitochondria homolog - VGNC Symbol VGNC:86792		14.6336	NA	NA	NA	NA	NA	NA	13.7479	NA	NA	NA	NA	NA	NA	NA		NA	NA		NA	NA	NA	NA
ENSSSCP00000033746	ENSSSCG00000033291	phosphatidylinositol-5-phosphate 4-kinase type 2 beta - VGNC Symbol VGNC:91454		15.1542	14.609	14.222	NA	NA	NA	NA	NA	NA	NA	NA	NA	NA	NA	NA		NA	NA		NA	NA	NA	NA
ENSSSCP00000033825	ENSSSCG00000032942	death associated protein - HGNC:2672		16.212	17.0059	16.8446	16.6695	16.6213	NA	NA	16.7403	NA	17.1417	17.1591	NA	NA	NA	NA		NA	-0.467372		NA	NA	136540	5.13526
ENSSSCP00000033848	ENSSSCG00000027905	of 2 Hsap:RNA binding motif protein 7 - HGNC:9904		16.4989	16.0476	NA	16.7996	15.945	15.8404	NA	15.9068	NA	16.5871	16.4273	NA	NA	NA	NA		NA	-0.0585567		NA	NA	66342	4.82179
ENSSSCP00000033891	ENSSSCG00000000691	COP9 signalosome subunit 7A - VGNC Symbol VGNC:86902		15.4573	13.5993	14.6091	14.7404	15.3036	13.6828	NA	13.7924	NA	NA	NA	NA	NA	NA	NA		NA	NA		0.74388	-0.336351	16367	4.21397
ENSSSCP00000033944	ENSSSCG00000035133	myotubularin related protein 9 - VGNC Symbol VGNC:90464		15.121	14.417	NA	NA	14.9365	NA	14.5661	NA	NA	NA	NA	NA	NA	NA	NA		NA	NA		0.739852	-0.156615	20434	4.31035
ENSSSCP00000034044	ENSSSCG00000023112	PDS5 cohesin associated factor A - HGNC:29088		15.1126	16.1291	15.7905	15.1882	14.7152	14.4424	15.2229	15.1359	NA	NA	NA	NA	NA	NA	NA		NA	NA		0.207804	-0.676025	8033.3	3.90489
ENSSSCP00000034078	ENSSSCG00000005494	tenascin C - VGNC Symbol VGNC:103192		NA	NA	NA	14.5435	NA	NA	15.4123	14.2259	NA	NA	NA	NA	NA	NA	NA		NA	NA		NA	NA	1645.3	3.21625
ENSSSCP00000034079	ENSSSCG00000028225	dicer 1 ribonuclease III - VGNC Symbol VGNC:87302		15.7036	16.7212	16.1255	15.8871	NA	NA	15.0574	15.1849	14.8712	NA	15.5396	NA	NA	NA	NA		NA	0.903905		NA	NA	5362.5	3.72937
ENSSSCP00000034246	ENSSSCG00000022705	spalt like transcription factor 2 - VGNC Symbol VGNC:92562		14.3412	14.4638	NA	14.7736	NA	NA	NA	NA	NA	13.9376	NA	NA	NA	NA	NA		NA	0.588579		NA	NA	3756.7	3.57481
ENSSSCP00000034253	ENSSSCG00000000887	of 1 Hsap:thymopoietin - HGNC:11875		14.902	15.0709	14.5423	14.943	14.678	15.2528	15.063	14.605	15.3096	16.1074	15.8654	NA	NA	NA	NA		NA	-0.896231		NA	NA	55882	4.74727
ENSSSCP00000034265	ENSSSCG00000038879	RELB proto-onco NF-kB subunit - VGNC Symbol VGNC:92204		15.3007	15.8132	15.9603	15.8479	14.4415	NA	NA	NA	14.2244	NA	15.3684	NA	NA	NA	NA		NA	0.934141		NA	NA	NA	NA
ENSSSCP00000034303	ENSSSCG00000011580	tRNA splicing endonuclease subunit 2 - HGNC:28422		16.3781	16.7541	NA	NA	16.4033	16.5393	NA	NA	NA	NA	NA	NA	NA	NA	NA		NA	NA		0.942505	0.14682	24993	4.39782
ENSSSCP00000034417	ENSSSCG00000032957	protein tyrosine phosphatase non-receptor type 23 - VGNC Symbol VGNC:91979		14.2678	15.263	14.9862	14.5127	14.3424	13.3645	NA	14.5615	NA	NA	15.2123	NA	NA	NA	NA		NA	-0.45487		0.413956	-0.527268	3000.7	3.47722
ENSSSCP00000034438	ENSSSCG00000011676	of 1 Hsap:ATPase Na+/K+ transporting subunit beta 3 - HGNC:806		14.2928	15.303	15.6026	14.9095	NA	NA	NA	15.2106	NA	NA	15.0361	NA	NA	NA	NA		NA	-0.009143		NA	NA	19103	4.2811
ENSSSCP00000034493	ENSSSCG00000031773	chromosome 4 open reading frame 3 - HGNC:19225		16.8254	15.8087	NA	15.9986	15.8311	NA	NA	15.5648	NA	NA	NA	NA	NA	NA	NA		NA	NA		NA	NA	NA	NA
ENSSSCP00000034559	ENSSSCG00000013087	triokinase and FMN cyclase - VGNC Symbol VGNC:100872		16.0188	15.7028	15.6212	15.8861	15.9819	15.2945	14.673	15.4429	NA	14.8958	15.2191	NA	NA	NA	NA		NA	0.749767		NA	NA	28799	4.45938
ENSSSCP00000034606	ENSSSCG00000029059	structure specific recognition protein 1 - VGNC Symbol VGNC:93494		16.9099	NA	15.5515	NA	17.2759	15.8963	NA	15.4027	NA	NA	NA	NA	NA	NA	NA		NA	NA		0.935815	0.139948	21387	4.33015
ENSSSCP00000034888	ENSSSCG00000017809	gem nuclear organelle associated protein 4 - VGNC Symbol VGNC:88412		15.3872	15.2801	15.469	15.2089	15.2499	15.2556	14.9484	15.7619	NA	NA	NA	NA	NA	NA	NA		NA	NA		0.92931	-0.0323644	7955.1	3.90065
ENSSSCP00000034986	ENSSSCG00000009015	glutamyl-tRNA amidotransferase subunit B - VGNC Symbol VGNC:88370		NA	15.132	15.1768	15.0011	NA	14.6665	NA	15.2082	NA	NA	NA	NA	NA	NA	NA		NA	NA		0.417264	-0.608985	11560	4.06296
ENSSSCP00000035235	ENSSSCG00000013232	of 1 Hsap:mitochondrial carrier 2 - HGNC:17587		16.7792	16.7874	17.3658	16.8544	NA	17.6099	17.7992	17.0266	NA	NA	NA	NA	NA	NA	NA		NA	NA		0.906022	-0.171925	68571	4.83614
ENSSSCP00000035363	ENSSSCG00000031115	CD70 molecule - VGNC Symbol VGNC:86426		15.144	NA	15.466	15.9099	15.9443	15.4106	15.4072	15.7274	NA	NA	NA	NA	NA	NA	NA		NA	NA		0.5208	0.669914	47758	4.67905
ENSSSCP00000035465	ENSSSCG00000039582	of 1 Hsap:novel PSMA2 and C7orf25 readthrough		15.2851	14.4911	14.4951	14.7673	14.7925	NA	15.1286	15.0282	NA	NA	NA	NA	NA	NA	NA		NA	NA		0.974881	-0.0239449	19138	4.2819
ENSSSCP00000035595	ENSSSCG00000004919	NEDD4 like E3 ubiquitin protein ligase - VGNC Symbol VGNC:90667		16.2834	15.8846	16.0609	15.7053	NA	15.5714	NA	NA	16.9976	NA	16.3771	NA	NA	NA	NA		NA	-0.703755		NA	NA	11194	4.04899
ENSSSCP00000035865	ENSSSCG00000011272	ribosomal protein L14 - NCBI gene (formerly Entrezgene) 100037994		NA	15.5265	15.3624	NA	NA	15.6193	17.2273	NA	NA	NA	NA	NA	NA	NA	NA		NA	NA		0.912276	0.185175	82683	4.91742
ENSSSCP00000035957	ENSSSCG00000024235	NPL4 homolog ubiquitin recognition factor - VGNC Symbol VGNC:90852		15.9112	15.4848	15.4956	15.0277	16.079	15.5561	NA	15.7588	NA	NA	15.1233	NA	NA	NA	NA		NA	0.356504		0.879468	-0.157028	13461	4.12908
ENSSSCP00000035966	ENSSSCG00000037595	descr. not available		16.618	15.8931	NA	16.4205	NA	NA	NA	NA	NA	NA	NA	NA	NA	NA	NA		NA	NA		NA	NA	61615	4.78969
ENSSSCP00000035995	ENSSSCG00000007719	of 1 Hsap:CAP-Gly domain containing linker protein 2 - HGNC:2586		NA	14.7785	NA	NA	14.8727	NA	NA	14.7604	14.3633	15.0423	NA	NA	NA	NA	NA		NA	0.0757321		NA	NA	3857.1	3.58626
ENSSSCP00000036066	ENSSSCG00000040793	cathepsin D - NCBI gene (formerly Entrezgene) 494568		17.8175	17.3489	18.1335	18.2773	15.7646	NA	16.6264	16.2046	15.8727	NA	16.367	NA	NA	NA	NA		NA	1.77444		NA	NA	81920	4.91339
ENSSSCP00000036096	ENSSSCG00000038320	P450 (cytochrome) oxidoreductase - NCBI gene (formerly Entrezgene) 100170114		15.073	NA	NA	NA	15.1857	NA	14.0045	14.0431	NA	NA	NA	NA	NA	NA	NA		NA	NA		NA	NA	2296.3	3.36103
ENSSSCP00000036137	ENSSSCG00000007235	TPX2 microtubule nucleation factor - VGNC Symbol VGNC:95559		NA	14.0948	13.9889	13.9239	NA	NA	NA	13.5005	14.3919	14.453	15.9284	NA	NA	NA	NA		NA	-0.921937		NA	NA	NA	NA
ENSSSCP00000036158	ENSSSCG00000017290	STE20 related adaptor alpha - VGNC Symbol VGNC:98350		14.8532	15.0127	NA	15.511	14.8024	NA	NA	14.7793	NA	NA	NA	NA	NA	NA	NA		NA	NA		0.5101	-0.248529	10093	4.00402
ENSSSCP00000036203	ENSSSCG00000005702	far upstream element binding protein 3 - VGNC Symbol VGNC:103093		NA	NA	15.5115	NA	NA	NA	NA	NA	16.1767	NA	16.1651	15.5573	NA	NA	15.901		NA	-0.659384		NA	NA	NA	NA
ENSSSCP00000036346	ENSSSCG00000013729	glutaryl-CoA dehydrogenase - VGNC Symbol VGNC:88381		16.2275	16.6286	16.4301	16.2397	16.0376	16.4574	16.5247	15.8979	NA	NA	NA	NA	NA	NA	NA		NA	NA		0.643341	-0.15209	62595	4.79654
ENSSSCP00000036422	ENSSSCG00000000031	malonyl-CoA-acyl carrier protein transacylase - VGNC Symbol VGNC:90062		NA	16.3404	16.5256	16.2391	15.2051	NA	NA	NA	NA	15.3942	14.6674	NA	NA	NA	NA		NA	1.3376		NA	NA	NA	NA
ENSSSCP00000036609	ENSSSCG00000016174	fibronectin 1 - VGNC Symbol VGNC:96305		14.7154	14.7026	14.7587	15.1782	NA	NA	NA	13.9723	14.9361	15.239	15.3715	NA	NA	NA	NA		NA	-0.343505		NA	NA	2642.1	3.42195
ENSSSCP00000036654	ENSSSCG00000017219	HID1 domain containing - VGNC Symbol VGNC:88879		15.802	16.1102	16.0671	15.9927	15.4702	15.435	15.6148	15.7002	NA	NA	NA	NA	NA	NA	NA		NA	NA		0.0353412	-0.437954	21874	4.33993
ENSSSCP00000036685	ENSSSCG00000003862	coiled-coil and C2 domain containing 1B - VGNC Symbol VGNC:86236		15.7344	NA	NA	16.293	15.3523	15.2817	NA	15.2198	NA	14.6152	NA	NA	NA	NA	NA		NA	1.39843		0.932849	-0.119137	14395	4.15821
ENSSSCP00000036742	ENSSSCG00000029602	WD repeat domain 37 - VGNC Symbol VGNC:96258		14.1955	14.4684	NA	14.1941	NA	NA	NA	NA	NA	NA	NA	NA	NA	NA	NA		NA	NA		NA	NA	NA	NA
ENSSSCP00000037104	ENSSSCG00000034738	tRNA methyltransferase 61A - VGNC Symbol VGNC:94452		NA	13.6395	13.572	13.4221	NA	NA	NA	NA	NA	NA	15.3336	NA	NA	NA	NA		NA	-1.78914		NA	NA	4389.6	3.64242
ENSSSCP00000037383	ENSSSCG00000035428	of 1 Hsap:Ras homolog mTORC1 binding - HGNC:10011		15.5249	16.366	16.406	15.6878	15.4219	14.6208	16.6165	16.207	NA	NA	NA	NA	NA	NA	NA		NA	NA		0.77106	-0.279574	68079	4.83301
ENSSSCP00000037660	ENSSSCG00000039607	exocyst complex component 3 - VGNC Symbol VGNC:87826		14.559	15.3759	14.857	15.1894	14.0212	14.4456	14.5424	14.7195	NA	NA	NA	NA	NA	NA	NA		NA	NA		0.169706	-0.563107	3480.3	3.54162
ENSSSCP00000037700	ENSSSCG00000017877	ankyrin repeat and FYVE domain containing 1 - VGNC Symbol VGNC:85314		17.3304	17.0263	17.1773	17.1362	16.8496	18.411	16.9104	17.5418	NA	NA	15.7924	NA	NA	NA	NA		NA	1.37519		0.704803	0.26066	22391	4.35007
ENSSSCP00000038013	ENSSSCG00000005599	Rab9 effector protein with kelch motifs - VGNC Symbol VGNC:92045		15.9109	15.8659	15.6988	15.705	NA	NA	15.4412	15.3147	14.9806	14.2287	15.7435	NA	NA	NA	NA		NA	0.81088		0.141767	-1.15215	9175.9	3.96265
ENSSSCP00000038014	ENSSSCG00000023801	LanC like 2 - VGNC Symbol VGNC:89633		NA	NA	NA	NA	NA	16.2639	NA	NA	17.0279	16.926	NA	NA	NA	NA	NA		NA	NA		NA	NA	NA	NA
ENSSSCP00000038055	ENSSSCG00000003154	glycogen synthase 1 - VGNC Symbol VGNC:88760		14.5535	14.5754	14.3572	NA	14.5618	15.6458	15.1028	14.4851	NA	NA	NA	NA	NA	NA	NA		NA	NA		0.459007	0.369137	5771.6	3.7613
ENSSSCP00000038147	ENSSSCG00000039553	asparaginase - VGNC Symbol VGNC:85583		15.5859	16.5095	16.4299	16.4315	14.9455	15.6996	15.9675	16.3363	NA	NA	NA	NA	NA	NA	NA		NA	NA		0.428477	-0.501963	45807	4.66093
ENSSSCP00000038583	ENSSSCG00000025455	RAS like proto-onco B - VGNC Symbol VGNC:96529		15.6001	15.2003	15.0905	15.6557	14.554	14.4475	13.9791	14.127	NA	NA	14.948	NA	NA	NA	NA		NA	0.438587		0.0291765	-1.10971	44976	4.65298
ENSSSCP00000038722	ENSSSCG00000020964	SEC22 homolog B vesicle trafficking protein - HGNC:10700		16.3386	16.274	15.3651	16.3986	15.8683	NA	15.2181	15.3799	NA	NA	NA	NA	NA	NA	NA		NA	NA		0.18262	-0.682319	7454	3.87239
ENSSSCP00000038749	ENSSSCG00000000039	DNA polymerase delta interacting protein 3 - VGNC Symbol VGNC:91630		17.6749	17.6598	17.7524	17.5468	16.8047	16.93	16.6342	16.3409	17.7513	18.3752	17.9581	NA	NA	NA	NA		NA	-0.369741		NA	NA	85705	4.93301
ENSSSCP00000038786	ENSSSCG00000011373	glutamine rich 1 - VGNC Symbol VGNC:92030		15.32	16.3768	15.4259	15.5035	NA	15.3302	15.3131	NA	NA	NA	NA	NA	NA	NA	NA		NA	NA		0.224072	-0.999489	81699	4.91222
ENSSSCP00000038826	ENSSSCG00000038549	ZFP36 ring finger protein like 2 - VGNC Symbol VGNC:95147		17.5186	17.6948	17.8934	17.7399	15.2598	14.9009	NA	15.5858	17.3349	17.0458	18.2659	NA	NA	NA	NA		NA	0.162819		NA	NA	95674	4.98079
ENSSSCP00000039124	ENSSSCG00000035952	transforming growth factor beta 1 induced transcript 1 - VGNC Symbol VGNC:93929		16.6485	15.3701	17.4255	NA	16.8274	NA	17.4222	16.928	NA	NA	NA	NA	NA	NA	NA		NA	NA		0.841481	0.457156	48828	4.68867
ENSSSCP00000039155	ENSSSCG00000016090	spermatosis associated serine rich 2 like - VGNC Symbol VGNC:96047		NA	16.2642	15.8275	NA	NA	15.2922	NA	16.06	NA	NA	NA	NA	NA	NA	NA		NA	NA		0.906176	-0.197029	12296	4.08976
ENSSSCP00000039167	ENSSSCG00000005207	endoplasmic reticulum metallopeptidase 1 - VGNC Symbol VGNC:87777		17.1305	NA	NA	16.7576	17.0828	NA	NA	NA	NA	NA	NA	NA	NA	NA	NA		NA	NA		NA	NA	NA	NA
ENSSSCP00000039191	ENSSSCG00000007030	inhibitor of nuclear factor kappa B kinase subunit beta - NCBI gene (formerly Entrezgene) 100101471		NA	14.6134	14.6066	NA	NA	NA	NA	NA	NA	NA	NA	NA	NA	NA	NA		NA	NA		NA	NA	8705	3.93977
ENSSSCP00000039198	ENSSSCG00000012639	THO complex 2 - VGNC Symbol VGNC:93957		16.0663	NA	NA	NA	NA	NA	15.4546	NA	NA	NA	NA	NA	NA	NA	NA		NA	NA		NA	NA	NA	NA
ENSSSCP00000039316	ENSSSCG00000004334	mitogen-activated protein kinase kinase kinase 7 - VGNC Symbol VGNC:89987		NA	14.8196	14.7559	14.6257	14.1507	NA	NA	14.5002	NA	14.9616	16.3529	NA	NA	NA	NA		NA	-0.923515		NA	NA	13413	4.12753
ENSSSCP00000039462	ENSSSCG00000007088	of 1 Hsap:sorting nexin 5 - HGNC:14969		14.9082	NA	NA	NA	15.5782	NA	NA	NA	NA	NA	NA	NA	NA	NA	NA		NA	NA		NA	NA	13881	4.14242
ENSSSCP00000039542	ENSSSCG00000040859	LLGL scribble cell polarity complex component 1 - VGNC Symbol VGNC:89746		19.7223	19.6072	19.9912	19.6671	19.4897	20.0466	19.7643	19.683	NA	NA	NA	NA	NA	NA	NA		NA	NA		NA	NA	151270	5.17975
ENSSSCP00000039744	ENSSSCG00000008170	descr. not available		15.0636	15.2074	14.0986	NA	15.4501	15.7288	15.7088	15.5134	NA	NA	15.2835	NA	NA	NA	NA		NA	-0.493554		0.119401	1.12165	60038	4.77843
ENSSSCP00000040196	ENSSSCG00000013072	fatty acid desaturase 2 - VGNC Symbol VGNC:87876		15.3624	15.6323	16.5126	15.3717	13.5047	14.6436	NA	14.6583	NA	NA	13.9581	NA	NA	NA	NA		NA	1.76165		0.0511888	-1.42818	46292	4.66551
ENSSSCP00000040250	ENSSSCG00000011408	zinc finger MYND-type containing 10 - VGNC Symbol VGNC:95186		20.1288	NA	20.1494	NA	NA	18.6062	19.0284	19.4026	NA	NA	NA	NA	NA	NA	NA		NA	NA		0.906063	0.512363	29669	4.4723
ENSSSCP00000040254	ENSSSCG00000014364	eukaryotic translation initiation factor 4E binding protein 3 - NCBI gene (formerly Entrezgene) 100529254		17.1148	16.628	17.336	17.1134	NA	NA	16.1619	15.6708	NA	NA	16.4622	NA	NA	NA	NA		NA	0.58591		0.0584459	-2.10599	13505	4.13049
[truncated: 347 more rows]

## Sheet: S1B
Condition	Term ID	Term category	Term description	̶ log10 p.adjust	Gene in term	Gene ID	Cluster	Parent term ID	Parent term description
[truncated: 151 more rows]

## Sheet: S1C
Bait	Prey	iBAQ	log10 iBAQ	ASFV protein	Protein cellular function	Reference [PMID]	Host-host PPI reference [PMID]
[truncated: 66 more rows]

[truncated: 1 more sheets: S1D]
